# Supplementary material for: ciRS-7 exonic sequence is embedded in a long non-coding RNA locus
Source: PLoS Genet. 2017 Dec 13;13(12):e1007114. doi: 10.1371/journal.pgen.1007114 (PMC5745005; doi:10.1371/journal.pgen.1007114)
Supplement: S1 File — (XLSX) [file pgen.1007114.s017.xlsx]

## Sheet: Sheet1
PCR PRIMERS
Name	Sequence
Figure 2
LINC00632 (T1)
Linc_exon1_iso1_fwd	GGGAGACAGCATGCCACT
LINC00632_2_up_4	CCCTCTTCCCATTCTTGCAC
LINC00632(T2)
Linc_exon1_iso2_fwd	TGCTTTTCCATGCTGTTGAG
LINC00632_2_up_4	CCCTCTTCCCATTCTTGCAC
LINC00632 (T3)
Linc00632_down_1	CACTGCAAAGACGAGACGAG
Linc00632_up_2	GTGAAGCGATCGTGGAACTC
ACTB
actin-qPCR-FWD	GGCATCCTCACCCTGAAGTA
actin-qPCR-REV	AGAGGCGTACAGGGATAGCA
ciRS-7
Cdr1as_circ_human_fwd	CGTCTCCAGTGTGCTGATCT
Cdr1as_circ_human_rev	AAGACCCGGAGTTGTTGGAA
LINC00632-ciRS-7
Linc00632_down_2	GAGTTCCACGATCGCTTCAC
Cdr1as_circ_human_rev	AAGACCCGGAGTTGTTGGAA
Human PCRs figure 4A-C
Cdr1as_circ_human_fwd	CGTCTCCAGTGTGCTGATCT	1
Linc00632_down_2	GAGTTCCACGATCGCTTCAC	2
Linc00632_down_1	CACTGCAAAGACGAGACGAG	3
LINC00632_2_down_4	GTGCAAGAATGGGAAGAGGG	4
Linc_exon1_iso2_fwd	TGCTTTTCCATGCTGTTGAG	5
Linc_exon2_iso1_fwd	TGGAATTCCTGGATCAAATG	6
Linc_exon1_iso1_fwd	GGGAGACAGCATGCCACT	7
Cdr1as_circ_human_rev	AAGACCCGGAGTTGTTGGAA	A
CDR1as_downstream_exon_rev	GTCCTGGAAGTTATAAAGTCTTTACC	B
Figure 4F
ACTB
actin-qPCR-FWD	GGCATCCTCACCCTGAAGTA
actin-qPCR-REV	AGAGGCGTACAGGGATAGCA
ciRS-7
Cdr1as_circ_human_fwd	CGTCTCCAGTGTGCTGATCT
Cdr1as_circ_human_rev	AAGACCCGGAGTTGTTGGAA
ASINC.1
Linc00632_up_2	GTGAAGCGATCGTGGAACTC
LINC00632_2_down_4	GTGCAAGAATGGGAAGAGGG
ASINC.2
Linc00632_down_2	GAGTTCCACGATCGCTTCAC
Cdr1as_circ_human_rev	AAGACCCGGAGTTGTTGGAA
XIST
Xist_fwd	CACGCTGCATGTGTCCTTAG
Xist_rev	CAGCTCTCTGCACTGCTTGT
Mouse PCRs figure 4A(bottom)/4D
mCDR1as-F4	CGCAGTGTCTCCAGTGTATC	m1
mlinCDR-F	GAACATCTTGGCTGAAACCTG	m2
mouse_EST-F	TGCTTCAATATCATTCCTGCCA	m3
mCDR1as-R4	GTTGGAAGACCTTGGTACTG	mA
mlinCDR-R	GGAAGATCACGATTGTCTGGA	mA'
Mm_far_downstream_cdr1_exon_rev	CGAAGATCTTGGCAGGAATG	mB
S14 Fig Mouse primers
GAPDH
mhGAPDH_lin_fwd	CCAAGGTCATCCATGACAAC
mhGAPDH_lin_rev	CAGTGAGCTTCCCGTTCAG
ciRS-7 circular
mCDR1as-F4	CGCAGTGTCTCCAGTGTATC
mCDR1as-R4	GTTGGAAGACCTTGGTACTG
ciRS-7 linear
mlinCDR-F	GAACATCTTGGCTGAAACCTG
mlinCDR-R	GGAAGATCACGATTGTCTGGA
Hipk3_circular
mhHIPK3-ex2-F2	CGGCCAGTCATGTATCAAAGAC
mhHIPK3-ex2-R1	GCTTGGCTCTACTTTGAGTTTCTTC
Northern Probes
ciRS-7	TTG GAA GAC TTG AAG TCG CTG GAA GAC CCG GAG TTG TTG GAA GAC CTT GAC ACA GGT GCC
ciRS-7_Junction	AGA CCC GGA GTT GTT GGA AGA CCT TGA CAC AGG TGC CAT CGG AAA CCC TGG ATA TTG CAG ACA CTG GAA GAC CTG AAT GT
Linc00632 T3	GGT AGC AAG AAA CAG GAT GGT GAC TTG AAC TTG CAT ATC GTT CCA AAG CTC TCA AAG GCG CGG
Guide RNA pair sequences used for cloning (Guide sequences in bold)
PROXIMAL PROMOTER CRISPRa
LINC_R1_sgRNA_2_F	TTGGAGTCAGGAGCCGACGAATGCGTTTAAGAGC
LINC_R1_sgRNA_2_R	TTAGCTCTTAAACGCATTCGTCGGCTCCTGACTCCAACAAG
LINC_R1_sgRNA_3_F	TTGGCCTTACCCCACTCCCTAAGGGTTTAAGAGC
LINC_R1_sgRNA_3_R	TTAGCTCTTAAACCCTTAGGGAGTGGGGTAAGGCCAACAAG
LINC_R1_sgRNA_4_F	TTGGTGACCTAGTTGCAGTATGCCGTTTAAGAGC
LINC_R1_sgRNA_4_R	TTAGCTCTTAAACGGCATACTGCAACTAGGTCACCAACAAG
LINC_R1_sgRNA_5_F	TTGGGGGGTGAGTGGTGTAACTGGTTTAAGAGC
LINC_R1_sgRNA_5_R	TTAGCTCTTAAACCAGTTACACCACTCACCCCCCAACAAG
DISTAL PROMOTER CRISPRa
LINC_R2_sgRNA_1_F	TTGGACAGCAGCGCAACAGCCACTGTTTAAGAGC
LINC_R2_sgRNA_1_R	TTAGCTCTTAAACAGTGGCTGTTGCGCTGCTGTCCAACAAG
LINC_R2_sgRNA_2_F	TTGGAGTACATCTCATTTCCAAGGTTTAAGAGC
LINC_R2_sgRNA_2_R	TTAGCTCTTAAACCTTGGAAATGAGATGTACTCCAACAAG
LINC_R2_sgRNA_3_F	TTGGAAAAAAAGGGATTATCCCTAGTTTAAGAGC
LINC_R2_sgRNA_3_R	TTAGCTCTTAAACTAGGGATAATCCCTTTTTTTCCAACAAG
LINC_R2_sgRNA_4_F	TTGGAAAATGTGCATGCTCTTCAAGTTTAAGAGC
LINC_R2_sgRNA_4_R	TTAGCTCTTAAACTTGAAGAGCATGCACATTTTCCAACAAG
GUIDES USED FOR GENOMIC DELETION
LINC_R1_sgRNA_2_F	TTGGAGTCAGGAGCCGACGAATGCGTTTAAGAGC
LINC_R1_sgRNA_2_R	TTAGCTCTTAAACGCATTCGTCGGCTCCTGACTCCAACAAG
LINC_R2_sgRNA_4_F	TTGGAAAATGTGCATGCTCTTCAAGTTTAAGAGC
LINC_R2_sgRNA_4_R	TTAGCTCTTAAACTTGAAGAGCATGCACATTTTCCAACAAG
