# Supplementary material for: ciRS-7 exonic sequence is embedded in a long non-coding RNA locus
Source: PLoS Genet. 2017 Dec 13;13(12):e1007114. doi: 10.1371/journal.pgen.1007114 (PMC5745005; doi:10.1371/journal.pgen.1007114)
Supplement: S3 File — (ZIP) [file pgen.1007114.s019.zip]

Archive with 3 entries (2 files):
- final_chip_rna_toupload.csv
- __MACOSX/
- __MACOSX/._final_chip_rna_toupload.csv
