# Supplementary material for: ciRS-7 exonic sequence is embedded in a long non-coding RNA locus
Source: PLoS Genet. 2017 Dec 13;13(12):e1007114. doi: 10.1371/journal.pgen.1007114 (PMC5745005; doi:10.1371/journal.pgen.1007114)
Supplement: S3 File — (ZIP) [file pgen.1007114.s019.zip › final_chip_rna_toupload.csv]

expt	chr	start	end	fc	rep	source	celltype	ciRS-7_minus	ciRS-7_plus	NM_001101
H3K27ac	chr12	54306092	54306591	0.0	1	ENCODE	adrenal-gland_ENCFF089RQD	5.422237166666666	0.0	423.25483333333335
H3K27ac	chr12	54306592	54307091	0.0	1	ENCODE	adrenal-gland_ENCFF089RQD	5.422237166666666	0.0	423.25483333333335
H3K27ac	chr12	54307092	54307591	0.0	1	ENCODE	adrenal-gland_ENCFF089RQD	5.422237166666666	0.0	423.25483333333335
H3K27ac	chr12	54307592	54308091	0.0	1	ENCODE	adrenal-gland_ENCFF089RQD	5.422237166666666	0.0	423.25483333333335
H3K27ac	chr12	54308092	54308591	0.0	1	ENCODE	adrenal-gland_ENCFF089RQD	5.422237166666666	0.0	423.25483333333335
H3K27ac	chr12	54308592	54309091	0.0	1	ENCODE	adrenal-gland_ENCFF089RQD	5.422237166666666	0.0	423.25483333333335
H3K27ac	chr12	54309092	54309591	0.0	1	ENCODE	adrenal-gland_ENCFF089RQD	5.422237166666666	0.0	423.25483333333335
H3K27ac	chr12	54309592	54310091	0.0	1	ENCODE	adrenal-gland_ENCFF089RQD	5.422237166666666	0.0	423.25483333333335
H3K27ac	chr12	54310092	54310591	0.0	1	ENCODE	adrenal-gland_ENCFF089RQD	5.422237166666666	0.0	423.25483333333335
H3K27ac	chr12	54310592	54311091	0.0	1	ENCODE	adrenal-gland_ENCFF089RQD	5.422237166666666	0.0	423.25483333333335
H3K27ac	chr12	54311092	54311591	0.0	1	ENCODE	adrenal-gland_ENCFF089RQD	5.422237166666666	0.0	423.25483333333335
H3K27ac	chr12	54311592	54312091	0.0	1	ENCODE	adrenal-gland_ENCFF089RQD	5.422237166666666	0.0	423.25483333333335
H3K27ac	chr12	54312092	54312591	0.0	1	ENCODE	adrenal-gland_ENCFF089RQD	5.422237166666666	0.0	423.25483333333335
H3K27ac	chr12	54312592	54313091	0.0	1	ENCODE	adrenal-gland_ENCFF089RQD	5.422237166666666	0.0	423.25483333333335
H3K27ac	chr12	54313092	54313591	0.0	1	ENCODE	adrenal-gland_ENCFF089RQD	5.422237166666666	0.0	423.25483333333335
H3K27ac	chr12	54313592	54314091	0.0	1	ENCODE	adrenal-gland_ENCFF089RQD	5.422237166666666	0.0	423.25483333333335
H3K27ac	chr12	54314092	54314591	0.0	1	ENCODE	adrenal-gland_ENCFF089RQD	5.422237166666666	0.0	423.25483333333335
H3K27ac	chr12	54314592	54315091	0.0	1	ENCODE	adrenal-gland_ENCFF089RQD	5.422237166666666	0.0	423.25483333333335
H3K27ac	chr12	54315092	54315591	0.0	1	ENCODE	adrenal-gland_ENCFF089RQD	5.422237166666666	0.0	423.25483333333335
H3K27ac	chr12	54315592	54316091	0.0	1	ENCODE	adrenal-gland_ENCFF089RQD	5.422237166666666	0.0	423.25483333333335
H3K27ac	chr12	54316092	54316591	0.0	1	ENCODE	adrenal-gland_ENCFF089RQD	5.422237166666666	0.0	423.25483333333335
H3K27ac	chr12	54316592	54317091	0.0	1	ENCODE	adrenal-gland_ENCFF089RQD	5.422237166666666	0.0	423.25483333333335
H3K27ac	chr12	54317092	54317591	0.0	1	ENCODE	adrenal-gland_ENCFF089RQD	5.422237166666666	0.0	423.25483333333335
H3K27ac	chr12	54317592	54318091	0.0	1	ENCODE	adrenal-gland_ENCFF089RQD	5.422237166666666	0.0	423.25483333333335
H3K27ac	chr12	54318092	54318591	0.0	1	ENCODE	adrenal-gland_ENCFF089RQD	5.422237166666666	0.0	423.25483333333335
H3K27ac	chr12	54318592	54319091	0.0	1	ENCODE	adrenal-gland_ENCFF089RQD	5.422237166666666	0.0	423.25483333333335
H3K27ac	chr12	54319092	54319591	0.0	1	ENCODE	adrenal-gland_ENCFF089RQD	5.422237166666666	0.0	423.25483333333335
H3K27ac	chr12	54319592	54320091	0.0	1	ENCODE	adrenal-gland_ENCFF089RQD	5.422237166666666	0.0	423.25483333333335
H3K27ac	chr12	54320092	54320591	0.0	1	ENCODE	adrenal-gland_ENCFF089RQD	5.422237166666666	0.0	423.25483333333335
H3K27ac	chr12	54320592	54321091	0.0	1	ENCODE	adrenal-gland_ENCFF089RQD	5.422237166666666	0.0	423.25483333333335
H3K27ac	chr12	54321092	54321591	0.0	1	ENCODE	adrenal-gland_ENCFF089RQD	5.422237166666666	0.0	423.25483333333335
H3K27ac	chr12	54321592	54322091	0.0	1	ENCODE	adrenal-gland_ENCFF089RQD	5.422237166666666	0.0	423.25483333333335
H3K27ac	chr12	54322092	54322591	0.0	1	ENCODE	adrenal-gland_ENCFF089RQD	5.422237166666666	0.0	423.25483333333335
H3K27ac	chr12	54322592	54323091	0.0	1	ENCODE	adrenal-gland_ENCFF089RQD	5.422237166666666	0.0	423.25483333333335
H3K27ac	chr12	54323092	54323591	0.0	1	ENCODE	adrenal-gland_ENCFF089RQD	5.422237166666666	0.0	423.25483333333335
H3K27ac	chr12	54323592	54324091	0.0	1	ENCODE	adrenal-gland_ENCFF089RQD	5.422237166666666	0.0	423.25483333333335
H3K27ac	chr12	54324092	54324591	0.0	1	ENCODE	adrenal-gland_ENCFF089RQD	5.422237166666666	0.0	423.25483333333335
H3K27ac	chr12	54324592	54325091	0.0	1	ENCODE	adrenal-gland_ENCFF089RQD	5.422237166666666	0.0	423.25483333333335
H3K27ac	chr12	54325092	54325591	0.0	1	ENCODE	adrenal-gland_ENCFF089RQD	5.422237166666666	0.0	423.25483333333335
H3K27ac	chr12	54325592	54326091	0.0	1	ENCODE	adrenal-gland_ENCFF089RQD	5.422237166666666	0.0	423.25483333333335
H3K27ac	chr12	54326092	54326591	0.0	1	ENCODE	adrenal-gland_ENCFF089RQD	5.422237166666666	0.0	423.25483333333335
H3K27ac	chr12	54326592	54327091	0.0	1	ENCODE	adrenal-gland_ENCFF089RQD	5.422237166666666	0.0	423.25483333333335
H3K27ac	chr12	54327092	54327591	0.0	1	ENCODE	adrenal-gland_ENCFF089RQD	5.422237166666666	0.0	423.25483333333335
H3K27ac	chr12	54327592	54328091	0.0	1	ENCODE	adrenal-gland_ENCFF089RQD	5.422237166666666	0.0	423.25483333333335
H3K27ac	chr12	54328092	54328591	0.0	1	ENCODE	adrenal-gland_ENCFF089RQD	5.422237166666666	0.0	423.25483333333335
H3K27ac	chr12	54328592	54329091	0.0	1	ENCODE	adrenal-gland_ENCFF089RQD	5.422237166666666	0.0	423.25483333333335
H3K27ac	chr12	54329092	54329591	0.0	1	ENCODE	adrenal-gland_ENCFF089RQD	5.422237166666666	0.0	423.25483333333335
H3K27ac	chr12	54329592	54330091	0.0	1	ENCODE	adrenal-gland_ENCFF089RQD	5.422237166666666	0.0	423.25483333333335
H3K27ac	chr12	54330092	54330591	0.0	1	ENCODE	adrenal-gland_ENCFF089RQD	5.422237166666666	0.0	423.25483333333335
H3K27ac	chr12	54330592	54331091	0.0	1	ENCODE	adrenal-gland_ENCFF089RQD	5.422237166666666	0.0	423.25483333333335
H3K27ac	chr12	54331092	54331591	0.0	1	ENCODE	adrenal-gland_ENCFF089RQD	5.422237166666666	0.0	423.25483333333335
H3K27ac	chr12	54331592	54332091	0.0	1	ENCODE	adrenal-gland_ENCFF089RQD	5.422237166666666	0.0	423.25483333333335
H3K27ac	chr12	54332092	54332591	0.0	1	ENCODE	adrenal-gland_ENCFF089RQD	5.422237166666666	0.0	423.25483333333335
H3K27ac	chr12	54332592	54333091	0.0	1	ENCODE	adrenal-gland_ENCFF089RQD	5.422237166666666	0.0	423.25483333333335
H3K27ac	chr12	54333092	54333591	0.0	1	ENCODE	adrenal-gland_ENCFF089RQD	5.422237166666666	0.0	423.25483333333335
H3K27ac	chr12	54333592	54334091	0.0	1	ENCODE	adrenal-gland_ENCFF089RQD	5.422237166666666	0.0	423.25483333333335
H3K27ac	chr12	54334092	54334591	0.0	1	ENCODE	adrenal-gland_ENCFF089RQD	5.422237166666666	0.0	423.25483333333335
H3K27ac	chr12	54334592	54335091	0.0	1	ENCODE	adrenal-gland_ENCFF089RQD	5.422237166666666	0.0	423.25483333333335
H3K27ac	chr12	54335092	54335591	0.0	1	ENCODE	adrenal-gland_ENCFF089RQD	5.422237166666666	0.0	423.25483333333335
H3K27ac	chr12	54335592	54336091	0.0	1	ENCODE	adrenal-gland_ENCFF089RQD	5.422237166666666	0.0	423.25483333333335
H3K27ac	chr12	54336092	54336591	0.0	1	ENCODE	adrenal-gland_ENCFF089RQD	5.422237166666666	0.0	423.25483333333335
H3K27ac	chr12	54336592	54337091	0.0	1	ENCODE	adrenal-gland_ENCFF089RQD	5.422237166666666	0.0	423.25483333333335
H3K27ac	chr12	54337092	54337591	0.0	1	ENCODE	adrenal-gland_ENCFF089RQD	5.422237166666666	0.0	423.25483333333335
H3K27ac	chr12	54337592	54338091	0.0	1	ENCODE	adrenal-gland_ENCFF089RQD	5.422237166666666	0.0	423.25483333333335
H3K27ac	chr12	54338092	54338591	0.0	1	ENCODE	adrenal-gland_ENCFF089RQD	5.422237166666666	0.0	423.25483333333335
H3K27ac	chr12	54338592	54339091	0.0	1	ENCODE	adrenal-gland_ENCFF089RQD	5.422237166666666	0.0	423.25483333333335
H3K27ac	chr12	54339092	54339591	0.0	1	ENCODE	adrenal-gland_ENCFF089RQD	5.422237166666666	0.0	423.25483333333335
H3K27ac	chr12	54339592	54340091	0.0	1	ENCODE	adrenal-gland_ENCFF089RQD	5.422237166666666	0.0	423.25483333333335
H3K27ac	chr12	54340092	54340591	0.0	1	ENCODE	adrenal-gland_ENCFF089RQD	5.422237166666666	0.0	423.25483333333335
H3K27ac	chr12	54340592	54341091	0.0	1	ENCODE	adrenal-gland_ENCFF089RQD	5.422237166666666	0.0	423.25483333333335
H3K27ac	chr12	54341092	54341591	0.0	1	ENCODE	adrenal-gland_ENCFF089RQD	5.422237166666666	0.0	423.25483333333335
H3K27ac	chr12	54341592	54342091	0.0	1	ENCODE	adrenal-gland_ENCFF089RQD	5.422237166666666	0.0	423.25483333333335
H3K27ac	chr12	54342092	54342591	0.0	1	ENCODE	adrenal-gland_ENCFF089RQD	5.422237166666666	0.0	423.25483333333335
H3K27ac	chr12	54342592	54343091	0.0	1	ENCODE	adrenal-gland_ENCFF089RQD	5.422237166666666	0.0	423.25483333333335
H3K27ac	chr12	54343092	54343591	0.0	1	ENCODE	adrenal-gland_ENCFF089RQD	5.422237166666666	0.0	423.25483333333335
H3K27ac	chr12	54343592	54344091	0.0	1	ENCODE	adrenal-gland_ENCFF089RQD	5.422237166666666	0.0	423.25483333333335
H3K27ac	chr12	54344092	54344591	0.0	1	ENCODE	adrenal-gland_ENCFF089RQD	5.422237166666666	0.0	423.25483333333335
H3K27ac	chr12	54344592	54345091	0.0	1	ENCODE	adrenal-gland_ENCFF089RQD	5.422237166666666	0.0	423.25483333333335
H3K27ac	chr12	54345092	54345591	0.0	1	ENCODE	adrenal-gland_ENCFF089RQD	5.422237166666666	0.0	423.25483333333335
H3K27ac	chr12	54345592	54346091	0.0	1	ENCODE	adrenal-gland_ENCFF089RQD	5.422237166666666	0.0	423.25483333333335
H3K27ac	chr12	54346092	54346591	0.0	1	ENCODE	adrenal-gland_ENCFF089RQD	5.422237166666666	0.0	423.25483333333335
H3K27ac	chr12	54346592	54347091	0.0	1	ENCODE	adrenal-gland_ENCFF089RQD	5.422237166666666	0.0	423.25483333333335
H3K27ac	chr12	54347092	54347591	0.0	1	ENCODE	adrenal-gland_ENCFF089RQD	5.422237166666666	0.0	423.25483333333335
H3K27ac	chr12	54347592	54348091	0.0	1	ENCODE	adrenal-gland_ENCFF089RQD	5.422237166666666	0.0	423.25483333333335
H3K27ac	chr12	54348092	54348591	0.0	1	ENCODE	adrenal-gland_ENCFF089RQD	5.422237166666666	0.0	423.25483333333335
H3K27ac	chr12	54348592	54349091	0.0	1	ENCODE	adrenal-gland_ENCFF089RQD	5.422237166666666	0.0	423.25483333333335
H3K27ac	chr12	54349092	54349591	0.0	1	ENCODE	adrenal-gland_ENCFF089RQD	5.422237166666666	0.0	423.25483333333335
H3K27ac	chr12	54349592	54350091	0.0	1	ENCODE	adrenal-gland_ENCFF089RQD	5.422237166666666	0.0	423.25483333333335
H3K27ac	chr12	54350092	54350591	0.0	1	ENCODE	adrenal-gland_ENCFF089RQD	5.422237166666666	0.0	423.25483333333335
H3K27ac	chr12	54350592	54351091	0.0	1	ENCODE	adrenal-gland_ENCFF089RQD	5.422237166666666	0.0	423.25483333333335
H3K27ac	chr12	54351092	54351591	0.0	1	ENCODE	adrenal-gland_ENCFF089RQD	5.422237166666666	0.0	423.25483333333335
H3K27ac	chr12	54351592	54352091	0.0	1	ENCODE	adrenal-gland_ENCFF089RQD	5.422237166666666	0.0	423.25483333333335
H3K27ac	chr12	54352092	54352591	0.0	1	ENCODE	adrenal-gland_ENCFF089RQD	5.422237166666666	0.0	423.25483333333335
H3K27ac	chr12	54352592	54353091	0.0	1	ENCODE	adrenal-gland_ENCFF089RQD	5.422237166666666	0.0	423.25483333333335
H3K27ac	chr12	54353092	54353591	0.0	1	ENCODE	adrenal-gland_ENCFF089RQD	5.422237166666666	0.0	423.25483333333335
H3K27ac	chr12	54353592	54354091	0.0	1	ENCODE	adrenal-gland_ENCFF089RQD	5.422237166666666	0.0	423.25483333333335
H3K27ac	chr12	54354092	54354591	0.0	1	ENCODE	adrenal-gland_ENCFF089RQD	5.422237166666666	0.0	423.25483333333335
H3K27ac	chr12	54354592	54355091	0.0	1	ENCODE	adrenal-gland_ENCFF089RQD	5.422237166666666	0.0	423.25483333333335
H3K27ac	chr12	54355092	54355591	0.0	1	ENCODE	adrenal-gland_ENCFF089RQD	5.422237166666666	0.0	423.25483333333335
H3K27ac	chr12	54355592	54356091	0.0	1	ENCODE	adrenal-gland_ENCFF089RQD	5.422237166666666	0.0	423.25483333333335
H3K27ac	chr12	54356092	54356591	0.0	1	ENCODE	adrenal-gland_ENCFF089RQD	5.422237166666666	0.0	423.25483333333335
H3K27ac	chr12	54356592	54357091	0.0	1	ENCODE	adrenal-gland_ENCFF089RQD	5.422237166666666	0.0	423.25483333333335
H3K27ac	chr12	54357092	54357591	0.0	1	ENCODE	adrenal-gland_ENCFF089RQD	5.422237166666666	0.0	423.25483333333335
H3K27ac	chr12	54357592	54358091	0.0	1	ENCODE	adrenal-gland_ENCFF089RQD	5.422237166666666	0.0	423.25483333333335
H3K27ac	chr12	54358092	54358591	0.0	1	ENCODE	adrenal-gland_ENCFF089RQD	5.422237166666666	0.0	423.25483333333335
H3K27ac	chr12	54358592	54359091	0.0	1	ENCODE	adrenal-gland_ENCFF089RQD	5.422237166666666	0.0	423.25483333333335
H3K27ac	chr12	54359092	54359591	0.0	1	ENCODE	adrenal-gland_ENCFF089RQD	5.422237166666666	0.0	423.25483333333335
H3K27ac	chr12	54359592	54360091	0.0	1	ENCODE	adrenal-gland_ENCFF089RQD	5.422237166666666	0.0	423.25483333333335
H3K27ac	chr12	54360092	54360591	0.0	1	ENCODE	adrenal-gland_ENCFF089RQD	5.422237166666666	0.0	423.25483333333335
H3K27ac	chr12	54360592	54361091	0.0	1	ENCODE	adrenal-gland_ENCFF089RQD	5.422237166666666	0.0	423.25483333333335
H3K27ac	chr12	54361092	54361591	0.0	1	ENCODE	adrenal-gland_ENCFF089RQD	5.422237166666666	0.0	423.25483333333335
H3K27ac	chr12	54361592	54362091	0.0	1	ENCODE	adrenal-gland_ENCFF089RQD	5.422237166666666	0.0	423.25483333333335
H3K27ac	chr12	54362092	54362591	0.0	1	ENCODE	adrenal-gland_ENCFF089RQD	5.422237166666666	0.0	423.25483333333335
H3K27ac	chr12	54362592	54363091	0.0	1	ENCODE	adrenal-gland_ENCFF089RQD	5.422237166666666	0.0	423.25483333333335
H3K27ac	chr12	54363092	54363591	0.0	1	ENCODE	adrenal-gland_ENCFF089RQD	5.422237166666666	0.0	423.25483333333335
H3K27ac	chr12	54363592	54364091	0.0	1	ENCODE	adrenal-gland_ENCFF089RQD	5.422237166666666	0.0	423.25483333333335
H3K27ac	chr12	54364092	54364591	0.0	1	ENCODE	adrenal-gland_ENCFF089RQD	5.422237166666666	0.0	423.25483333333335
H3K27ac	chr12	54364592	54365091	0.0	1	ENCODE	adrenal-gland_ENCFF089RQD	5.422237166666666	0.0	423.25483333333335
H3K27ac	chr12	54365092	54365591	0.0	1	ENCODE	adrenal-gland_ENCFF089RQD	5.422237166666666	0.0	423.25483333333335
H3K27ac	chr12	54365592	54366091	0.0	1	ENCODE	adrenal-gland_ENCFF089RQD	5.422237166666666	0.0	423.25483333333335
H3K27ac	chr12	54366092	54366591	0.0	1	ENCODE	adrenal-gland_ENCFF089RQD	5.422237166666666	0.0	423.25483333333335
H3K27ac	chr12	54366592	54367091	0.0	1	ENCODE	adrenal-gland_ENCFF089RQD	5.422237166666666	0.0	423.25483333333335
H3K27ac	chr12	54367092	54367591	0.0	1	ENCODE	adrenal-gland_ENCFF089RQD	5.422237166666666	0.0	423.25483333333335
H3K27ac	chr12	54367592	54368091	0.0	1	ENCODE	adrenal-gland_ENCFF089RQD	5.422237166666666	0.0	423.25483333333335
H3K27ac	chr12	54368092	54368591	0.0	1	ENCODE	adrenal-gland_ENCFF089RQD	5.422237166666666	0.0	423.25483333333335
H3K27ac	chr12	54368592	54369091	0.0	1	ENCODE	adrenal-gland_ENCFF089RQD	5.422237166666666	0.0	423.25483333333335
H3K27ac	chr12	54369092	54369591	0.0	1	ENCODE	adrenal-gland_ENCFF089RQD	5.422237166666666	0.0	423.25483333333335
H3K27ac	chr12	54369592	54370091	0.0	1	ENCODE	adrenal-gland_ENCFF089RQD	5.422237166666666	0.0	423.25483333333335
H3K27ac	chr12	54370092	54370591	0.0	1	ENCODE	adrenal-gland_ENCFF089RQD	5.422237166666666	0.0	423.25483333333335
H3K27ac	chr12	54370592	54371091	0.0	1	ENCODE	adrenal-gland_ENCFF089RQD	5.422237166666666	0.0	423.25483333333335
H3K27ac	chr12	54371092	54371591	0.0	1	ENCODE	adrenal-gland_ENCFF089RQD	5.422237166666666	0.0	423.25483333333335
H3K27ac	chr12	54371592	54372091	0.0	1	ENCODE	adrenal-gland_ENCFF089RQD	5.422237166666666	0.0	423.25483333333335
H3K27ac	chr12	54372092	54372591	0.0	1	ENCODE	adrenal-gland_ENCFF089RQD	5.422237166666666	0.0	423.25483333333335
H3K27ac	chr12	54372592	54373091	0.0	1	ENCODE	adrenal-gland_ENCFF089RQD	5.422237166666666	0.0	423.25483333333335
H3K27ac	chr12	54373092	54373591	0.0	1	ENCODE	adrenal-gland_ENCFF089RQD	5.422237166666666	0.0	423.25483333333335
H3K27ac	chr12	54373592	54374091	0.0	1	ENCODE	adrenal-gland_ENCFF089RQD	5.422237166666666	0.0	423.25483333333335
H3K27ac	chr12	54374092	54374591	0.0	1	ENCODE	adrenal-gland_ENCFF089RQD	5.422237166666666	0.0	423.25483333333335
H3K27ac	chr12	54374592	54375091	0.0	1	ENCODE	adrenal-gland_ENCFF089RQD	5.422237166666666	0.0	423.25483333333335
H3K27ac	chr12	54375092	54375591	0.0	1	ENCODE	adrenal-gland_ENCFF089RQD	5.422237166666666	0.0	423.25483333333335
H3K27ac	chr12	54375592	54376091	0.0	1	ENCODE	adrenal-gland_ENCFF089RQD	5.422237166666666	0.0	423.25483333333335
H3K27ac	chr12	54376092	54376591	0.0	1	ENCODE	adrenal-gland_ENCFF089RQD	5.422237166666666	0.0	423.25483333333335
H3K27ac	chr12	54376592	54377091	0.0	1	ENCODE	adrenal-gland_ENCFF089RQD	5.422237166666666	0.0	423.25483333333335
H3K27ac	chr12	54377092	54377591	0.0	1	ENCODE	adrenal-gland_ENCFF089RQD	5.422237166666666	0.0	423.25483333333335
H3K27ac	chr12	54377592	54378091	0.0	1	ENCODE	adrenal-gland_ENCFF089RQD	5.422237166666666	0.0	423.25483333333335
H3K27ac	chr12	54378092	54378591	0.0	1	ENCODE	adrenal-gland_ENCFF089RQD	5.422237166666666	0.0	423.25483333333335
H3K27ac	chr12	54378592	54379091	0.0	1	ENCODE	adrenal-gland_ENCFF089RQD	5.422237166666666	0.0	423.25483333333335
H3K27ac	chr12	54379092	54379591	0.0	1	ENCODE	adrenal-gland_ENCFF089RQD	5.422237166666666	0.0	423.25483333333335
H3K27ac	chr12	54379592	54380091	0.0	1	ENCODE	adrenal-gland_ENCFF089RQD	5.422237166666666	0.0	423.25483333333335
H3K27ac	chr12	54380092	54380591	0.0	1	ENCODE	adrenal-gland_ENCFF089RQD	5.422237166666666	0.0	423.25483333333335
H3K27ac	chr12	54380592	54381091	0.0	1	ENCODE	adrenal-gland_ENCFF089RQD	5.422237166666666	0.0	423.25483333333335
H3K27ac	chr12	54381092	54381591	0.0	1	ENCODE	adrenal-gland_ENCFF089RQD	5.422237166666666	0.0	423.25483333333335
H3K27ac	chr12	54381592	54382091	0.0	1	ENCODE	adrenal-gland_ENCFF089RQD	5.422237166666666	0.0	423.25483333333335
H3K27ac	chr12	54382092	54382591	0.0	1	ENCODE	adrenal-gland_ENCFF089RQD	5.422237166666666	0.0	423.25483333333335
H3K27ac	chr12	54382592	54383091	0.0	1	ENCODE	adrenal-gland_ENCFF089RQD	5.422237166666666	0.0	423.25483333333335
H3K27ac	chr12	54383092	54383591	0.0	1	ENCODE	adrenal-gland_ENCFF089RQD	5.422237166666666	0.0	423.25483333333335
H3K27ac	chr12	54383592	54384091	0.0	1	ENCODE	adrenal-gland_ENCFF089RQD	5.422237166666666	0.0	423.25483333333335
H3K27ac	chr12	54384092	54384591	0.0	1	ENCODE	adrenal-gland_ENCFF089RQD	5.422237166666666	0.0	423.25483333333335
H3K27ac	chr12	54384592	54385091	0.0	1	ENCODE	adrenal-gland_ENCFF089RQD	5.422237166666666	0.0	423.25483333333335
H3K27ac	chr12	54385092	54385591	0.0	1	ENCODE	adrenal-gland_ENCFF089RQD	5.422237166666666	0.0	423.25483333333335
H3K27ac	chr12	54385592	54386091	0.0	1	ENCODE	adrenal-gland_ENCFF089RQD	5.422237166666666	0.0	423.25483333333335
H3K27ac	chr12	54386092	54386591	0.0	1	ENCODE	adrenal-gland_ENCFF089RQD	5.422237166666666	0.0	423.25483333333335
H3K27ac	chr12	54386592	54387091	0.0	1	ENCODE	adrenal-gland_ENCFF089RQD	5.422237166666666	0.0	423.25483333333335
H3K27ac	chr12	54387092	54387591	0.0	1	ENCODE	adrenal-gland_ENCFF089RQD	5.422237166666666	0.0	423.25483333333335
H3K27ac	chr12	54387592	54388091	0.0	1	ENCODE	adrenal-gland_ENCFF089RQD	5.422237166666666	0.0	423.25483333333335
H3K27ac	chr12	54388092	54388591	0.0	1	ENCODE	adrenal-gland_ENCFF089RQD	5.422237166666666	0.0	423.25483333333335
H3K27ac	chr12	54388592	54389091	0.0	1	ENCODE	adrenal-gland_ENCFF089RQD	5.422237166666666	0.0	423.25483333333335
H3K27ac	chr12	54389092	54389591	0.0	1	ENCODE	adrenal-gland_ENCFF089RQD	5.422237166666666	0.0	423.25483333333335
H3K27ac	chr12	54389592	54390091	0.0	1	ENCODE	adrenal-gland_ENCFF089RQD	5.422237166666666	0.0	423.25483333333335
H3K27ac	chr12	54390092	54390591	0.0	1	ENCODE	adrenal-gland_ENCFF089RQD	5.422237166666666	0.0	423.25483333333335
H3K27ac	chr12	54390592	54391091	0.0	1	ENCODE	adrenal-gland_ENCFF089RQD	5.422237166666666	0.0	423.25483333333335
H3K27ac	chr12	54391092	54391591	0.0	1	ENCODE	adrenal-gland_ENCFF089RQD	5.422237166666666	0.0	423.25483333333335
H3K27ac	chr12	54391592	54392091	0.0	1	ENCODE	adrenal-gland_ENCFF089RQD	5.422237166666666	0.0	423.25483333333335
H3K27ac	chr12	54392092	54392591	0.0	1	ENCODE	adrenal-gland_ENCFF089RQD	5.422237166666666	0.0	423.25483333333335
H3K27ac	chr12	54392592	54393091	0.0	1	ENCODE	adrenal-gland_ENCFF089RQD	5.422237166666666	0.0	423.25483333333335
H3K27ac	chr12	54393092	54393591	0.0	1	ENCODE	adrenal-gland_ENCFF089RQD	5.422237166666666	0.0	423.25483333333335
H3K27ac	chr12	54393592	54394091	3.05345	1	ENCODE	adrenal-gland_ENCFF089RQD	5.422237166666666	0.0	423.25483333333335
H3K27ac	chr12	54394092	54394591	0.0	1	ENCODE	adrenal-gland_ENCFF089RQD	5.422237166666666	0.0	423.25483333333335
H3K27ac	chr12	54394592	54395091	0.0	1	ENCODE	adrenal-gland_ENCFF089RQD	5.422237166666666	0.0	423.25483333333335
H3K27ac	chr12	54395092	54395591	0.0	1	ENCODE	adrenal-gland_ENCFF089RQD	5.422237166666666	0.0	423.25483333333335
H3K27ac	chr12	54395592	54396091	0.0	1	ENCODE	adrenal-gland_ENCFF089RQD	5.422237166666666	0.0	423.25483333333335
H3K27ac	chr12	54396092	54396591	0.0	1	ENCODE	adrenal-gland_ENCFF089RQD	5.422237166666666	0.0	423.25483333333335
H3K27ac	chr12	54396592	54397091	0.0	1	ENCODE	adrenal-gland_ENCFF089RQD	5.422237166666666	0.0	423.25483333333335
H3K27ac	chr12	54397092	54397591	0.0	1	ENCODE	adrenal-gland_ENCFF089RQD	5.422237166666666	0.0	423.25483333333335
H3K27ac	chr12	54397592	54398091	0.0	1	ENCODE	adrenal-gland_ENCFF089RQD	5.422237166666666	0.0	423.25483333333335
H3K27ac	chr12	54398092	54398591	0.0	1	ENCODE	adrenal-gland_ENCFF089RQD	5.422237166666666	0.0	423.25483333333335
H3K27ac	chr12	54398592	54399091	0.0	1	ENCODE	adrenal-gland_ENCFF089RQD	5.422237166666666	0.0	423.25483333333335
H3K27ac	chr12	54399092	54399591	0.0	1	ENCODE	adrenal-gland_ENCFF089RQD	5.422237166666666	0.0	423.25483333333335
H3K27ac	chr12	54399592	54400091	0.0	1	ENCODE	adrenal-gland_ENCFF089RQD	5.422237166666666	0.0	423.25483333333335
H3K27ac	chr12	54400092	54400591	0.0	1	ENCODE	adrenal-gland_ENCFF089RQD	5.422237166666666	0.0	423.25483333333335
H3K27ac	chr12	54400592	54401091	0.0	1	ENCODE	adrenal-gland_ENCFF089RQD	5.422237166666666	0.0	423.25483333333335
H3K27ac	chr12	54401092	54401591	0.0	1	ENCODE	adrenal-gland_ENCFF089RQD	5.422237166666666	0.0	423.25483333333335
H3K27ac	chr12	54401592	54402091	0.0	1	ENCODE	adrenal-gland_ENCFF089RQD	5.422237166666666	0.0	423.25483333333335
H3K27ac	chr12	54402092	54402591	0.0	1	ENCODE	adrenal-gland_ENCFF089RQD	5.422237166666666	0.0	423.25483333333335
H3K27ac	chr12	54402592	54403091	0.0	1	ENCODE	adrenal-gland_ENCFF089RQD	5.422237166666666	0.0	423.25483333333335
H3K27ac	chr12	54403092	54403591	0.0	1	ENCODE	adrenal-gland_ENCFF089RQD	5.422237166666666	0.0	423.25483333333335
H3K27ac	chr12	54403592	54404091	0.0	1	ENCODE	adrenal-gland_ENCFF089RQD	5.422237166666666	0.0	423.25483333333335
H3K27ac	chr12	54404092	54404591	0.0	1	ENCODE	adrenal-gland_ENCFF089RQD	5.422237166666666	0.0	423.25483333333335
H3K27ac	chr12	54404592	54405091	0.0	1	ENCODE	adrenal-gland_ENCFF089RQD	5.422237166666666	0.0	423.25483333333335
H3K27ac	chr12	54405092	54405591	0.0	1	ENCODE	adrenal-gland_ENCFF089RQD	5.422237166666666	0.0	423.25483333333335
H3K27ac	chr12	54405592	54406091	0.0	1	ENCODE	adrenal-gland_ENCFF089RQD	5.422237166666666	0.0	423.25483333333335
H3K27ac	chr12	54406092	54406591	0.0	1	ENCODE	adrenal-gland_ENCFF089RQD	5.422237166666666	0.0	423.25483333333335
H3K27ac	chr12	54406592	54407091	0.0	1	ENCODE	adrenal-gland_ENCFF089RQD	5.422237166666666	0.0	423.25483333333335
H3K27ac	chr12	54407092	54407591	0.0	1	ENCODE	adrenal-gland_ENCFF089RQD	5.422237166666666	0.0	423.25483333333335
H3K27ac	chr12	54407592	54408091	0.0	1	ENCODE	adrenal-gland_ENCFF089RQD	5.422237166666666	0.0	423.25483333333335
H3K27ac	chr12	54408092	54408591	0.0	1	ENCODE	adrenal-gland_ENCFF089RQD	5.422237166666666	0.0	423.25483333333335
H3K27ac	chr12	54408592	54409091	0.0	1	ENCODE	adrenal-gland_ENCFF089RQD	5.422237166666666	0.0	423.25483333333335
H3K27ac	chr12	54409092	54409591	0.0	1	ENCODE	adrenal-gland_ENCFF089RQD	5.422237166666666	0.0	423.25483333333335
H3K27ac	chr12	54409592	54410091	0.0	1	ENCODE	adrenal-gland_ENCFF089RQD	5.422237166666666	0.0	423.25483333333335
H3K27ac	chr12	54410092	54410591	0.0	1	ENCODE	adrenal-gland_ENCFF089RQD	5.422237166666666	0.0	423.25483333333335
H3K27ac	chr12	54410592	54411091	0.0	1	ENCODE	adrenal-gland_ENCFF089RQD	5.422237166666666	0.0	423.25483333333335
H3K27ac	chr12	54411092	54411591	0.0	1	ENCODE	adrenal-gland_ENCFF089RQD	5.422237166666666	0.0	423.25483333333335
H3K27ac	chr12	54411592	54412091	5.409	1	ENCODE	adrenal-gland_ENCFF089RQD	5.422237166666666	0.0	423.25483333333335
H3K27ac	chr12	54412092	54412591	0.0	1	ENCODE	adrenal-gland_ENCFF089RQD	5.422237166666666	0.0	423.25483333333335
H3K27ac	chr12	54412592	54413091	0.0	1	ENCODE	adrenal-gland_ENCFF089RQD	5.422237166666666	0.0	423.25483333333335
H3K27ac	chr12	54413092	54413591	4.071269999999998	1	ENCODE	adrenal-gland_ENCFF089RQD	5.422237166666666	0.0	423.25483333333335
H3K27ac	chr12	54413592	54414091	0.0	1	ENCODE	adrenal-gland_ENCFF089RQD	5.422237166666666	0.0	423.25483333333335
H3K27ac	chr12	54414092	54414591	0.0	1	ENCODE	adrenal-gland_ENCFF089RQD	5.422237166666666	0.0	423.25483333333335
H3K27ac	chr12	54414592	54415091	0.0	1	ENCODE	adrenal-gland_ENCFF089RQD	5.422237166666666	0.0	423.25483333333335
H3K27ac	chr12	54415092	54415591	0.0	1	ENCODE	adrenal-gland_ENCFF089RQD	5.422237166666666	0.0	423.25483333333335
H3K27ac	chr12	54415592	54416091	0.0	1	ENCODE	adrenal-gland_ENCFF089RQD	5.422237166666666	0.0	423.25483333333335
H3K27ac	chr12	54416092	54416591	0.0	1	ENCODE	adrenal-gland_ENCFF089RQD	5.422237166666666	0.0	423.25483333333335
H3K27ac	chr12	54416592	54417091	0.0	1	ENCODE	adrenal-gland_ENCFF089RQD	5.422237166666666	0.0	423.25483333333335
H3K27ac	chr12	54417092	54417591	0.0	1	ENCODE	adrenal-gland_ENCFF089RQD	5.422237166666666	0.0	423.25483333333335
H3K27ac	chr12	54417592	54418091	0.0	1	ENCODE	adrenal-gland_ENCFF089RQD	5.422237166666666	0.0	423.25483333333335
H3K27ac	chr12	54418092	54418591	0.0	1	ENCODE	adrenal-gland_ENCFF089RQD	5.422237166666666	0.0	423.25483333333335
H3K27ac	chr12	54418592	54419091	0.0	1	ENCODE	adrenal-gland_ENCFF089RQD	5.422237166666666	0.0	423.25483333333335
H3K27ac	chr7	5516779	5517278	0.0	1	ENCODE	adrenal-gland_ENCFF089RQD	5.422237166666666	0.0	423.25483333333335
H3K27ac	chr7	5517279	5517778	0.0	1	ENCODE	adrenal-gland_ENCFF089RQD	5.422237166666666	0.0	423.25483333333335
H3K27ac	chr7	5517779	5518278	0.0	1	ENCODE	adrenal-gland_ENCFF089RQD	5.422237166666666	0.0	423.25483333333335
H3K27ac	chr7	5518279	5518778	0.0	1	ENCODE	adrenal-gland_ENCFF089RQD	5.422237166666666	0.0	423.25483333333335
H3K27ac	chr7	5518779	5519278	0.0	1	ENCODE	adrenal-gland_ENCFF089RQD	5.422237166666666	0.0	423.25483333333335
H3K27ac	chr7	5519279	5519778	0.0	1	ENCODE	adrenal-gland_ENCFF089RQD	5.422237166666666	0.0	423.25483333333335
H3K27ac	chr7	5519779	5520278	0.0	1	ENCODE	adrenal-gland_ENCFF089RQD	5.422237166666666	0.0	423.25483333333335
H3K27ac	chr7	5520279	5520778	0.0	1	ENCODE	adrenal-gland_ENCFF089RQD	5.422237166666666	0.0	423.25483333333335
H3K27ac	chr7	5520779	5521278	0.0	1	ENCODE	adrenal-gland_ENCFF089RQD	5.422237166666666	0.0	423.25483333333335
H3K27ac	chr7	5521279	5521778	0.0	1	ENCODE	adrenal-gland_ENCFF089RQD	5.422237166666666	0.0	423.25483333333335
H3K27ac	chr7	5521779	5522278	0.0	1	ENCODE	adrenal-gland_ENCFF089RQD	5.422237166666666	0.0	423.25483333333335
H3K27ac	chr7	5522279	5522778	0.0	1	ENCODE	adrenal-gland_ENCFF089RQD	5.422237166666666	0.0	423.25483333333335
H3K27ac	chr7	5522779	5523278	0.0	1	ENCODE	adrenal-gland_ENCFF089RQD	5.422237166666666	0.0	423.25483333333335
H3K27ac	chr7	5523279	5523778	0.0	1	ENCODE	adrenal-gland_ENCFF089RQD	5.422237166666666	0.0	423.25483333333335
H3K27ac	chr7	5523779	5524278	0.0	1	ENCODE	adrenal-gland_ENCFF089RQD	5.422237166666666	0.0	423.25483333333335
H3K27ac	chr7	5524279	5524778	0.0	1	ENCODE	adrenal-gland_ENCFF089RQD	5.422237166666666	0.0	423.25483333333335
H3K27ac	chr7	5524779	5525278	0.0	1	ENCODE	adrenal-gland_ENCFF089RQD	5.422237166666666	0.0	423.25483333333335
H3K27ac	chr7	5525279	5525778	0.0	1	ENCODE	adrenal-gland_ENCFF089RQD	5.422237166666666	0.0	423.25483333333335
H3K27ac	chr7	5525779	5526278	0.0	1	ENCODE	adrenal-gland_ENCFF089RQD	5.422237166666666	0.0	423.25483333333335
H3K27ac	chr7	5526279	5526778	0.0	1	ENCODE	adrenal-gland_ENCFF089RQD	5.422237166666666	0.0	423.25483333333335
H3K27ac	chr7	5526779	5527278	0.0	1	ENCODE	adrenal-gland_ENCFF089RQD	5.422237166666666	0.0	423.25483333333335
H3K27ac	chr7	5527279	5527778	0.0	1	ENCODE	adrenal-gland_ENCFF089RQD	5.422237166666666	0.0	423.25483333333335
H3K27ac	chr7	5527779	5528278	0.0	1	ENCODE	adrenal-gland_ENCFF089RQD	5.422237166666666	0.0	423.25483333333335
H3K27ac	chr7	5528279	5528778	0.0	1	ENCODE	adrenal-gland_ENCFF089RQD	5.422237166666666	0.0	423.25483333333335
H3K27ac	chr7	5528779	5529278	0.0	1	ENCODE	adrenal-gland_ENCFF089RQD	5.422237166666666	0.0	423.25483333333335
H3K27ac	chr7	5529279	5529778	0.0	1	ENCODE	adrenal-gland_ENCFF089RQD	5.422237166666666	0.0	423.25483333333335
H3K27ac	chr7	5529779	5530278	0.0	1	ENCODE	adrenal-gland_ENCFF089RQD	5.422237166666666	0.0	423.25483333333335
H3K27ac	chr7	5530279	5530778	0.0	1	ENCODE	adrenal-gland_ENCFF089RQD	5.422237166666666	0.0	423.25483333333335
H3K27ac	chr7	5530779	5531278	0.0	1	ENCODE	adrenal-gland_ENCFF089RQD	5.422237166666666	0.0	423.25483333333335
H3K27ac	chr7	5531279	5531778	0.0	1	ENCODE	adrenal-gland_ENCFF089RQD	5.422237166666666	0.0	423.25483333333335
H3K27ac	chr7	5531779	5532278	0.0	1	ENCODE	adrenal-gland_ENCFF089RQD	5.422237166666666	0.0	423.25483333333335
H3K27ac	chr7	5532279	5532778	0.0	1	ENCODE	adrenal-gland_ENCFF089RQD	5.422237166666666	0.0	423.25483333333335
H3K27ac	chr7	5532779	5533278	0.0	1	ENCODE	adrenal-gland_ENCFF089RQD	5.422237166666666	0.0	423.25483333333335
H3K27ac	chr7	5533279	5533778	0.0	1	ENCODE	adrenal-gland_ENCFF089RQD	5.422237166666666	0.0	423.25483333333335
H3K27ac	chr7	5533779	5534278	0.0	1	ENCODE	adrenal-gland_ENCFF089RQD	5.422237166666666	0.0	423.25483333333335
H3K27ac	chr7	5534279	5534778	3.606	1	ENCODE	adrenal-gland_ENCFF089RQD	5.422237166666666	0.0	423.25483333333335
H3K27ac	chr7	5534779	5535278	0.0	1	ENCODE	adrenal-gland_ENCFF089RQD	5.422237166666666	0.0	423.25483333333335
H3K27ac	chr7	5535279	5535778	3.732	1	ENCODE	adrenal-gland_ENCFF089RQD	5.422237166666666	0.0	423.25483333333335
H3K27ac	chr7	5535779	5536278	0.0	1	ENCODE	adrenal-gland_ENCFF089RQD	5.422237166666666	0.0	423.25483333333335
H3K27ac	chr7	5536279	5536778	0.0	1	ENCODE	adrenal-gland_ENCFF089RQD	5.422237166666666	0.0	423.25483333333335
H3K27ac	chr7	5536779	5537278	0.0	1	ENCODE	adrenal-gland_ENCFF089RQD	5.422237166666666	0.0	423.25483333333335
H3K27ac	chr7	5537279	5537778	0.0	1	ENCODE	adrenal-gland_ENCFF089RQD	5.422237166666666	0.0	423.25483333333335
H3K27ac	chr7	5537779	5538278	0.0	1	ENCODE	adrenal-gland_ENCFF089RQD	5.422237166666666	0.0	423.25483333333335
H3K27ac	chr7	5538279	5538778	0.0	1	ENCODE	adrenal-gland_ENCFF089RQD	5.422237166666666	0.0	423.25483333333335
H3K27ac	chr7	5538779	5539278	0.0	1	ENCODE	adrenal-gland_ENCFF089RQD	5.422237166666666	0.0	423.25483333333335
H3K27ac	chr7	5539279	5539778	0.0	1	ENCODE	adrenal-gland_ENCFF089RQD	5.422237166666666	0.0	423.25483333333335
H3K27ac	chr7	5539779	5540278	0.0	1	ENCODE	adrenal-gland_ENCFF089RQD	5.422237166666666	0.0	423.25483333333335
H3K27ac	chr7	5540279	5540778	0.0	1	ENCODE	adrenal-gland_ENCFF089RQD	5.422237166666666	0.0	423.25483333333335
H3K27ac	chr7	5540779	5541278	0.0	1	ENCODE	adrenal-gland_ENCFF089RQD	5.422237166666666	0.0	423.25483333333335
H3K27ac	chr7	5541279	5541778	0.0	1	ENCODE	adrenal-gland_ENCFF089RQD	5.422237166666666	0.0	423.25483333333335
H3K27ac	chr7	5541779	5542278	0.0	1	ENCODE	adrenal-gland_ENCFF089RQD	5.422237166666666	0.0	423.25483333333335
H3K27ac	chr7	5542279	5542778	0.0	1	ENCODE	adrenal-gland_ENCFF089RQD	5.422237166666666	0.0	423.25483333333335
H3K27ac	chr7	5542779	5543278	0.0	1	ENCODE	adrenal-gland_ENCFF089RQD	5.422237166666666	0.0	423.25483333333335
H3K27ac	chr7	5543279	5543778	0.0	1	ENCODE	adrenal-gland_ENCFF089RQD	5.422237166666666	0.0	423.25483333333335
H3K27ac	chr7	5543779	5544278	0.0	1	ENCODE	adrenal-gland_ENCFF089RQD	5.422237166666666	0.0	423.25483333333335
H3K27ac	chr7	5544279	5544778	0.0	1	ENCODE	adrenal-gland_ENCFF089RQD	5.422237166666666	0.0	423.25483333333335
H3K27ac	chr7	5544779	5545278	0.0	1	ENCODE	adrenal-gland_ENCFF089RQD	5.422237166666666	0.0	423.25483333333335
H3K27ac	chr7	5545279	5545778	0.0	1	ENCODE	adrenal-gland_ENCFF089RQD	5.422237166666666	0.0	423.25483333333335
H3K27ac	chr7	5545779	5546278	0.0	1	ENCODE	adrenal-gland_ENCFF089RQD	5.422237166666666	0.0	423.25483333333335
H3K27ac	chr7	5546279	5546778	0.0	1	ENCODE	adrenal-gland_ENCFF089RQD	5.422237166666666	0.0	423.25483333333335
H3K27ac	chr7	5546779	5547278	0.0	1	ENCODE	adrenal-gland_ENCFF089RQD	5.422237166666666	0.0	423.25483333333335
H3K27ac	chr7	5547279	5547778	0.0	1	ENCODE	adrenal-gland_ENCFF089RQD	5.422237166666666	0.0	423.25483333333335
H3K27ac	chr7	5547779	5548278	0.0	1	ENCODE	adrenal-gland_ENCFF089RQD	5.422237166666666	0.0	423.25483333333335
H3K27ac	chr7	5548279	5548778	3.05345	1	ENCODE	adrenal-gland_ENCFF089RQD	5.422237166666666	0.0	423.25483333333335
H3K27ac	chr7	5548779	5549278	0.0	1	ENCODE	adrenal-gland_ENCFF089RQD	5.422237166666666	0.0	423.25483333333335
H3K27ac	chr7	5549279	5549778	0.0	1	ENCODE	adrenal-gland_ENCFF089RQD	5.422237166666666	0.0	423.25483333333335
H3K27ac	chr7	5549779	5550278	0.0	1	ENCODE	adrenal-gland_ENCFF089RQD	5.422237166666666	0.0	423.25483333333335
H3K27ac	chr7	5550279	5550778	0.0	1	ENCODE	adrenal-gland_ENCFF089RQD	5.422237166666666	0.0	423.25483333333335
H3K27ac	chr7	5550779	5551278	0.0	1	ENCODE	adrenal-gland_ENCFF089RQD	5.422237166666666	0.0	423.25483333333335
H3K27ac	chr7	5551279	5551778	0.0	1	ENCODE	adrenal-gland_ENCFF089RQD	5.422237166666666	0.0	423.25483333333335
H3K27ac	chr7	5551779	5552278	0.0	1	ENCODE	adrenal-gland_ENCFF089RQD	5.422237166666666	0.0	423.25483333333335
H3K27ac	chr7	5552279	5552778	0.0	1	ENCODE	adrenal-gland_ENCFF089RQD	5.422237166666666	0.0	423.25483333333335
H3K27ac	chr7	5552779	5553278	3.005	1	ENCODE	adrenal-gland_ENCFF089RQD	5.422237166666666	0.0	423.25483333333335
H3K27ac	chr7	5553279	5553778	12.15641	1	ENCODE	adrenal-gland_ENCFF089RQD	5.422237166666666	0.0	423.25483333333335
H3K27ac	chr7	5553779	5554278	0.0	1	ENCODE	adrenal-gland_ENCFF089RQD	5.422237166666666	0.0	423.25483333333335
H3K27ac	chr7	5554279	5554778	0.0	1	ENCODE	adrenal-gland_ENCFF089RQD	5.422237166666666	0.0	423.25483333333335
H3K27ac	chr7	5554779	5555278	0.0	1	ENCODE	adrenal-gland_ENCFF089RQD	5.422237166666666	0.0	423.25483333333335
H3K27ac	chr7	5555279	5555778	0.0	1	ENCODE	adrenal-gland_ENCFF089RQD	5.422237166666666	0.0	423.25483333333335
H3K27ac	chr7	5555779	5556278	0.0	1	ENCODE	adrenal-gland_ENCFF089RQD	5.422237166666666	0.0	423.25483333333335
H3K27ac	chr7	5556279	5556778	0.0	1	ENCODE	adrenal-gland_ENCFF089RQD	5.422237166666666	0.0	423.25483333333335
H3K27ac	chr7	5556779	5557278	0.0	1	ENCODE	adrenal-gland_ENCFF089RQD	5.422237166666666	0.0	423.25483333333335
H3K27ac	chr7	5557279	5557778	0.0	1	ENCODE	adrenal-gland_ENCFF089RQD	5.422237166666666	0.0	423.25483333333335
H3K27ac	chr7	5557779	5558278	0.0	1	ENCODE	adrenal-gland_ENCFF089RQD	5.422237166666666	0.0	423.25483333333335
H3K27ac	chr7	5558279	5558778	0.0	1	ENCODE	adrenal-gland_ENCFF089RQD	5.422237166666666	0.0	423.25483333333335
H3K27ac	chr7	5558779	5559278	0.0	1	ENCODE	adrenal-gland_ENCFF089RQD	5.422237166666666	0.0	423.25483333333335
H3K27ac	chr7	5559279	5559778	0.0	1	ENCODE	adrenal-gland_ENCFF089RQD	5.422237166666666	0.0	423.25483333333335
H3K27ac	chr7	5559779	5560278	0.0	1	ENCODE	adrenal-gland_ENCFF089RQD	5.422237166666666	0.0	423.25483333333335
H3K27ac	chr7	5560279	5560778	0.0	1	ENCODE	adrenal-gland_ENCFF089RQD	5.422237166666666	0.0	423.25483333333335
H3K27ac	chr7	5560779	5561278	0.0	1	ENCODE	adrenal-gland_ENCFF089RQD	5.422237166666666	0.0	423.25483333333335
H3K27ac	chr7	5561279	5561778	0.0	1	ENCODE	adrenal-gland_ENCFF089RQD	5.422237166666666	0.0	423.25483333333335
H3K27ac	chr7	5561779	5562278	0.0	1	ENCODE	adrenal-gland_ENCFF089RQD	5.422237166666666	0.0	423.25483333333335
H3K27ac	chr7	5562279	5562778	0.0	1	ENCODE	adrenal-gland_ENCFF089RQD	5.422237166666666	0.0	423.25483333333335
H3K27ac	chr7	5562779	5563278	0.0	1	ENCODE	adrenal-gland_ENCFF089RQD	5.422237166666666	0.0	423.25483333333335
H3K27ac	chr7	5563279	5563778	0.0	1	ENCODE	adrenal-gland_ENCFF089RQD	5.422237166666666	0.0	423.25483333333335
H3K27ac	chr7	5563779	5564278	0.0	1	ENCODE	adrenal-gland_ENCFF089RQD	5.422237166666666	0.0	423.25483333333335
H3K27ac	chr7	5564279	5564778	0.0	1	ENCODE	adrenal-gland_ENCFF089RQD	5.422237166666666	0.0	423.25483333333335
H3K27ac	chr7	5564779	5565278	0.0	1	ENCODE	adrenal-gland_ENCFF089RQD	5.422237166666666	0.0	423.25483333333335
H3K27ac	chr7	5565279	5565778	0.0	1	ENCODE	adrenal-gland_ENCFF089RQD	5.422237166666666	0.0	423.25483333333335
H3K27ac	chr7	5565779	5566278	0.0	1	ENCODE	adrenal-gland_ENCFF089RQD	5.422237166666666	0.0	423.25483333333335
H3K27ac	chr7	5566279	5566778	0.0	1	ENCODE	adrenal-gland_ENCFF089RQD	5.422237166666666	0.0	423.25483333333335
H3K27ac	chr7	5566779	5567278	0.0	1	ENCODE	adrenal-gland_ENCFF089RQD	5.422237166666666	0.0	423.25483333333335
H3K27ac	chr7	5567279	5567778	0.0	1	ENCODE	adrenal-gland_ENCFF089RQD	5.422237166666666	0.0	423.25483333333335
H3K27ac	chr7	5567779	5568278	0.0	1	ENCODE	adrenal-gland_ENCFF089RQD	5.422237166666666	0.0	423.25483333333335
H3K27ac	chr7	5568279	5568778	0.0	1	ENCODE	adrenal-gland_ENCFF089RQD	5.422237166666666	0.0	423.25483333333335
H3K27ac	chr7	5568779	5569278	3.65522	1	ENCODE	adrenal-gland_ENCFF089RQD	5.422237166666666	0.0	423.25483333333335
H3K27ac	chr7	5569279	5569778	0.0	1	ENCODE	adrenal-gland_ENCFF089RQD	5.422237166666666	0.0	423.25483333333335
H3K27ac	chr7	5569779	5570278	0.0	1	ENCODE	adrenal-gland_ENCFF089RQD	5.422237166666666	0.0	423.25483333333335
H3K27ac	chr7	5570279	5570778	8.79565	1	ENCODE	adrenal-gland_ENCFF089RQD	5.422237166666666	0.0	423.25483333333335
H3K27ac	chr7	5570779	5571278	0.0	1	ENCODE	adrenal-gland_ENCFF089RQD	5.422237166666666	0.0	423.25483333333335
H3K27ac	chr7	5571279	5571778	4.39881	1	ENCODE	adrenal-gland_ENCFF089RQD	5.422237166666666	0.0	423.25483333333335
H3K27ac	chr7	5571779	5572278	0.0	1	ENCODE	adrenal-gland_ENCFF089RQD	5.422237166666666	0.0	423.25483333333335
H3K27ac	chr7	5572279	5572778	0.0	1	ENCODE	adrenal-gland_ENCFF089RQD	5.422237166666666	0.0	423.25483333333335
H3K27ac	chr7	5572779	5573278	0.0	1	ENCODE	adrenal-gland_ENCFF089RQD	5.422237166666666	0.0	423.25483333333335
H3K27ac	chr7	5573279	5573778	0.0	1	ENCODE	adrenal-gland_ENCFF089RQD	5.422237166666666	0.0	423.25483333333335
H3K27ac	chr7	5573779	5574278	0.0	1	ENCODE	adrenal-gland_ENCFF089RQD	5.422237166666666	0.0	423.25483333333335
H3K27ac	chr7	5574279	5574778	0.0	1	ENCODE	adrenal-gland_ENCFF089RQD	5.422237166666666	0.0	423.25483333333335
H3K27ac	chr7	5574779	5575278	0.0	1	ENCODE	adrenal-gland_ENCFF089RQD	5.422237166666666	0.0	423.25483333333335
H3K27ac	chr7	5575279	5575778	0.0	1	ENCODE	adrenal-gland_ENCFF089RQD	5.422237166666666	0.0	423.25483333333335
H3K27ac	chr7	5575779	5576278	0.0	1	ENCODE	adrenal-gland_ENCFF089RQD	5.422237166666666	0.0	423.25483333333335
H3K27ac	chr7	5576279	5576778	0.0	1	ENCODE	adrenal-gland_ENCFF089RQD	5.422237166666666	0.0	423.25483333333335
H3K27ac	chr7	5576779	5577278	0.0	1	ENCODE	adrenal-gland_ENCFF089RQD	5.422237166666666	0.0	423.25483333333335
H3K27ac	chr7	5577279	5577778	0.0	1	ENCODE	adrenal-gland_ENCFF089RQD	5.422237166666666	0.0	423.25483333333335
H3K27ac	chr7	5577779	5578278	0.0	1	ENCODE	adrenal-gland_ENCFF089RQD	5.422237166666666	0.0	423.25483333333335
H3K27ac	chr7	5578279	5578778	0.0	1	ENCODE	adrenal-gland_ENCFF089RQD	5.422237166666666	0.0	423.25483333333335
H3K27ac	chr7	5578779	5579278	0.0	1	ENCODE	adrenal-gland_ENCFF089RQD	5.422237166666666	0.0	423.25483333333335
H3K27ac	chr7	5579279	5579778	0.0	1	ENCODE	adrenal-gland_ENCFF089RQD	5.422237166666666	0.0	423.25483333333335
H3K27ac	chr7	5579779	5580278	0.0	1	ENCODE	adrenal-gland_ENCFF089RQD	5.422237166666666	0.0	423.25483333333335
H3K27ac	chr7	5580279	5580778	0.0	1	ENCODE	adrenal-gland_ENCFF089RQD	5.422237166666666	0.0	423.25483333333335
H3K27ac	chr7	5580779	5581278	0.0	1	ENCODE	adrenal-gland_ENCFF089RQD	5.422237166666666	0.0	423.25483333333335
H3K27ac	chr7	5581279	5581778	0.0	1	ENCODE	adrenal-gland_ENCFF089RQD	5.422237166666666	0.0	423.25483333333335
H3K27ac	chr7	5581779	5582278	0.0	1	ENCODE	adrenal-gland_ENCFF089RQD	5.422237166666666	0.0	423.25483333333335
H3K27ac	chr7	5582279	5582778	0.0	1	ENCODE	adrenal-gland_ENCFF089RQD	5.422237166666666	0.0	423.25483333333335
H3K27ac	chr7	5582779	5583278	0.0	1	ENCODE	adrenal-gland_ENCFF089RQD	5.422237166666666	0.0	423.25483333333335
H3K27ac	chr7	5583279	5583778	0.0	1	ENCODE	adrenal-gland_ENCFF089RQD	5.422237166666666	0.0	423.25483333333335
H3K27ac	chr7	5583779	5584278	0.0	1	ENCODE	adrenal-gland_ENCFF089RQD	5.422237166666666	0.0	423.25483333333335
H3K27ac	chr7	5584279	5584778	0.0	1	ENCODE	adrenal-gland_ENCFF089RQD	5.422237166666666	0.0	423.25483333333335
H3K27ac	chr7	5584779	5585278	0.0	1	ENCODE	adrenal-gland_ENCFF089RQD	5.422237166666666	0.0	423.25483333333335
H3K27ac	chr7	5585279	5585778	0.0	1	ENCODE	adrenal-gland_ENCFF089RQD	5.422237166666666	0.0	423.25483333333335
H3K27ac	chr7	5585779	5586278	0.0	1	ENCODE	adrenal-gland_ENCFF089RQD	5.422237166666666	0.0	423.25483333333335
H3K27ac	chr7	5586279	5586778	0.0	1	ENCODE	adrenal-gland_ENCFF089RQD	5.422237166666666	0.0	423.25483333333335
H3K27ac	chr7	5586779	5587278	0.0	1	ENCODE	adrenal-gland_ENCFF089RQD	5.422237166666666	0.0	423.25483333333335
H3K27ac	chr7	5587279	5587778	0.0	1	ENCODE	adrenal-gland_ENCFF089RQD	5.422237166666666	0.0	423.25483333333335
H3K27ac	chr7	5587779	5588278	0.0	1	ENCODE	adrenal-gland_ENCFF089RQD	5.422237166666666	0.0	423.25483333333335
H3K27ac	chr7	5588279	5588778	0.0	1	ENCODE	adrenal-gland_ENCFF089RQD	5.422237166666666	0.0	423.25483333333335
H3K27ac	chr7	5588779	5589278	0.0	1	ENCODE	adrenal-gland_ENCFF089RQD	5.422237166666666	0.0	423.25483333333335
H3K27ac	chr7	5589279	5589778	0.0	1	ENCODE	adrenal-gland_ENCFF089RQD	5.422237166666666	0.0	423.25483333333335
H3K27ac	chr7	5589779	5590278	0.0	1	ENCODE	adrenal-gland_ENCFF089RQD	5.422237166666666	0.0	423.25483333333335
H3K27ac	chr7	5590279	5590778	0.0	1	ENCODE	adrenal-gland_ENCFF089RQD	5.422237166666666	0.0	423.25483333333335
H3K27ac	chr7	5590779	5591278	0.0	1	ENCODE	adrenal-gland_ENCFF089RQD	5.422237166666666	0.0	423.25483333333335
H3K27ac	chr7	5591279	5591778	0.0	1	ENCODE	adrenal-gland_ENCFF089RQD	5.422237166666666	0.0	423.25483333333335
H3K27ac	chr7	5591779	5592278	0.0	1	ENCODE	adrenal-gland_ENCFF089RQD	5.422237166666666	0.0	423.25483333333335
H3K27ac	chr7	5592279	5592778	0.0	1	ENCODE	adrenal-gland_ENCFF089RQD	5.422237166666666	0.0	423.25483333333335
H3K27ac	chr7	5592779	5593278	0.0	1	ENCODE	adrenal-gland_ENCFF089RQD	5.422237166666666	0.0	423.25483333333335
H3K27ac	chr7	5593279	5593778	0.0	1	ENCODE	adrenal-gland_ENCFF089RQD	5.422237166666666	0.0	423.25483333333335
H3K27ac	chr7	5593779	5594278	0.0	1	ENCODE	adrenal-gland_ENCFF089RQD	5.422237166666666	0.0	423.25483333333335
H3K27ac	chr7	5594279	5594778	0.0	1	ENCODE	adrenal-gland_ENCFF089RQD	5.422237166666666	0.0	423.25483333333335
H3K27ac	chr7	5594779	5595278	0.0	1	ENCODE	adrenal-gland_ENCFF089RQD	5.422237166666666	0.0	423.25483333333335
H3K27ac	chr7	5595279	5595778	0.0	1	ENCODE	adrenal-gland_ENCFF089RQD	5.422237166666666	0.0	423.25483333333335
H3K27ac	chr7	5595779	5596278	0.0	1	ENCODE	adrenal-gland_ENCFF089RQD	5.422237166666666	0.0	423.25483333333335
H3K27ac	chr7	5596279	5596778	14.24945	1	ENCODE	adrenal-gland_ENCFF089RQD	5.422237166666666	0.0	423.25483333333335
H3K27ac	chr7	5596779	5597278	0.0	1	ENCODE	adrenal-gland_ENCFF089RQD	5.422237166666666	0.0	423.25483333333335
H3K27ac	chr7	5597279	5597778	0.0	1	ENCODE	adrenal-gland_ENCFF089RQD	5.422237166666666	0.0	423.25483333333335
H3K27ac	chr7	5597779	5598278	0.0	1	ENCODE	adrenal-gland_ENCFF089RQD	5.422237166666666	0.0	423.25483333333335
H3K27ac	chr7	5598279	5598778	0.0	1	ENCODE	adrenal-gland_ENCFF089RQD	5.422237166666666	0.0	423.25483333333335
H3K27ac	chr7	5598779	5599278	0.0	1	ENCODE	adrenal-gland_ENCFF089RQD	5.422237166666666	0.0	423.25483333333335
H3K27ac	chr7	5599279	5599778	0.0	1	ENCODE	adrenal-gland_ENCFF089RQD	5.422237166666666	0.0	423.25483333333335
H3K27ac	chr7	5599779	5600278	0.0	1	ENCODE	adrenal-gland_ENCFF089RQD	5.422237166666666	0.0	423.25483333333335
H3K27ac	chr7	5600279	5600778	0.0	1	ENCODE	adrenal-gland_ENCFF089RQD	5.422237166666666	0.0	423.25483333333335
H3K27ac	chr7	5600779	5601278	0.0	1	ENCODE	adrenal-gland_ENCFF089RQD	5.422237166666666	0.0	423.25483333333335
H3K27ac	chr7	5601279	5601778	0.0	1	ENCODE	adrenal-gland_ENCFF089RQD	5.422237166666666	0.0	423.25483333333335
H3K27ac	chr7	5601779	5602278	0.0	1	ENCODE	adrenal-gland_ENCFF089RQD	5.422237166666666	0.0	423.25483333333335
H3K27ac	chr7	5602279	5602778	0.0	1	ENCODE	adrenal-gland_ENCFF089RQD	5.422237166666666	0.0	423.25483333333335
H3K27ac	chr7	5602779	5603278	0.0	1	ENCODE	adrenal-gland_ENCFF089RQD	5.422237166666666	0.0	423.25483333333335
H3K27ac	chr7	5603279	5603778	0.0	1	ENCODE	adrenal-gland_ENCFF089RQD	5.422237166666666	0.0	423.25483333333335
H3K27ac	chr7	5603779	5604278	0.0	1	ENCODE	adrenal-gland_ENCFF089RQD	5.422237166666666	0.0	423.25483333333335
H3K27ac	chr7	5604279	5604778	0.0	1	ENCODE	adrenal-gland_ENCFF089RQD	5.422237166666666	0.0	423.25483333333335
H3K27ac	chr7	5604779	5605278	0.0	1	ENCODE	adrenal-gland_ENCFF089RQD	5.422237166666666	0.0	423.25483333333335
H3K27ac	chr7	5605279	5605778	0.0	1	ENCODE	adrenal-gland_ENCFF089RQD	5.422237166666666	0.0	423.25483333333335
H3K27ac	chr7	5605779	5606278	0.0	1	ENCODE	adrenal-gland_ENCFF089RQD	5.422237166666666	0.0	423.25483333333335
H3K27ac	chr7	5606279	5606778	0.0	1	ENCODE	adrenal-gland_ENCFF089RQD	5.422237166666666	0.0	423.25483333333335
H3K27ac	chr7	5606779	5607278	0.0	1	ENCODE	adrenal-gland_ENCFF089RQD	5.422237166666666	0.0	423.25483333333335
H3K27ac	chr7	5607279	5607778	0.0	1	ENCODE	adrenal-gland_ENCFF089RQD	5.422237166666666	0.0	423.25483333333335
H3K27ac	chr7	5607779	5608278	0.0	1	ENCODE	adrenal-gland_ENCFF089RQD	5.422237166666666	0.0	423.25483333333335
H3K27ac	chr7	5608279	5608778	0.0	1	ENCODE	adrenal-gland_ENCFF089RQD	5.422237166666666	0.0	423.25483333333335
H3K27ac	chr7	5608779	5609278	0.0	1	ENCODE	adrenal-gland_ENCFF089RQD	5.422237166666666	0.0	423.25483333333335
H3K27ac	chr7	5609279	5609778	0.0	1	ENCODE	adrenal-gland_ENCFF089RQD	5.422237166666666	0.0	423.25483333333335
H3K27ac	chr7	5609779	5610278	0.0	1	ENCODE	adrenal-gland_ENCFF089RQD	5.422237166666666	0.0	423.25483333333335
H3K27ac	chr7	5610279	5610778	0.0	1	ENCODE	adrenal-gland_ENCFF089RQD	5.422237166666666	0.0	423.25483333333335
H3K27ac	chr7	5610779	5611278	0.0	1	ENCODE	adrenal-gland_ENCFF089RQD	5.422237166666666	0.0	423.25483333333335
H3K27ac	chr7	5611279	5611778	0.0	1	ENCODE	adrenal-gland_ENCFF089RQD	5.422237166666666	0.0	423.25483333333335
H3K27ac	chr7	5611779	5612278	0.0	1	ENCODE	adrenal-gland_ENCFF089RQD	5.422237166666666	0.0	423.25483333333335
H3K27ac	chr7	5612279	5612778	0.0	1	ENCODE	adrenal-gland_ENCFF089RQD	5.422237166666666	0.0	423.25483333333335
H3K27ac	chr7	5612779	5613278	0.0	1	ENCODE	adrenal-gland_ENCFF089RQD	5.422237166666666	0.0	423.25483333333335
H3K27ac	chr7	5613279	5613778	0.0	1	ENCODE	adrenal-gland_ENCFF089RQD	5.422237166666666	0.0	423.25483333333335
H3K27ac	chr7	5613779	5614278	2.71418	1	ENCODE	adrenal-gland_ENCFF089RQD	5.422237166666666	0.0	423.25483333333335
H3K27ac	chr7	5614279	5614778	3.732	1	ENCODE	adrenal-gland_ENCFF089RQD	5.422237166666666	0.0	423.25483333333335
H3K27ac	chr7	5614779	5615278	8.142539999999999	1	ENCODE	adrenal-gland_ENCFF089RQD	5.422237166666666	0.0	423.25483333333335
H3K27ac	chr7	5615279	5615778	0.0	1	ENCODE	adrenal-gland_ENCFF089RQD	5.422237166666666	0.0	423.25483333333335
H3K27ac	chr7	5615779	5616278	0.0	1	ENCODE	adrenal-gland_ENCFF089RQD	5.422237166666666	0.0	423.25483333333335
H3K27ac	chr7	5616279	5616778	0.0	1	ENCODE	adrenal-gland_ENCFF089RQD	5.422237166666666	0.0	423.25483333333335
H3K27ac	chr7	5616779	5617278	0.0	1	ENCODE	adrenal-gland_ENCFF089RQD	5.422237166666666	0.0	423.25483333333335
H3K27ac	chr7	5617279	5617778	0.0	1	ENCODE	adrenal-gland_ENCFF089RQD	5.422237166666666	0.0	423.25483333333335
H3K27ac	chr7	5617779	5618278	0.0	1	ENCODE	adrenal-gland_ENCFF089RQD	5.422237166666666	0.0	423.25483333333335
H3K27ac	chr7	5618279	5618778	2.82906	1	ENCODE	adrenal-gland_ENCFF089RQD	5.422237166666666	0.0	423.25483333333335
H3K27ac	chr7	5618779	5619278	0.0	1	ENCODE	adrenal-gland_ENCFF089RQD	5.422237166666666	0.0	423.25483333333335
H3K27ac	chr7	5619279	5619778	0.0	1	ENCODE	adrenal-gland_ENCFF089RQD	5.422237166666666	0.0	423.25483333333335
H3K27ac	chr7	5619779	5620278	0.0	1	ENCODE	adrenal-gland_ENCFF089RQD	5.422237166666666	0.0	423.25483333333335
H3K27ac	chrX	139741918	139742417	0.0	1	ENCODE	adrenal-gland_ENCFF089RQD	5.422237166666666	0.0	423.25483333333335
H3K27ac	chrX	139742418	139742917	0.0	1	ENCODE	adrenal-gland_ENCFF089RQD	5.422237166666666	0.0	423.25483333333335
H3K27ac	chrX	139742918	139743417	0.0	1	ENCODE	adrenal-gland_ENCFF089RQD	5.422237166666666	0.0	423.25483333333335
H3K27ac	chrX	139743418	139743917	0.0	1	ENCODE	adrenal-gland_ENCFF089RQD	5.422237166666666	0.0	423.25483333333335
H3K27ac	chrX	139743918	139744417	0.0	1	ENCODE	adrenal-gland_ENCFF089RQD	5.422237166666666	0.0	423.25483333333335
H3K27ac	chrX	139744418	139744917	0.0	1	ENCODE	adrenal-gland_ENCFF089RQD	5.422237166666666	0.0	423.25483333333335
H3K27ac	chrX	139744918	139745417	0.0	1	ENCODE	adrenal-gland_ENCFF089RQD	5.422237166666666	0.0	423.25483333333335
H3K27ac	chrX	139745418	139745917	0.0	1	ENCODE	adrenal-gland_ENCFF089RQD	5.422237166666666	0.0	423.25483333333335
H3K27ac	chrX	139745918	139746417	0.0	1	ENCODE	adrenal-gland_ENCFF089RQD	5.422237166666666	0.0	423.25483333333335
H3K27ac	chrX	139746418	139746917	0.0	1	ENCODE	adrenal-gland_ENCFF089RQD	5.422237166666666	0.0	423.25483333333335
H3K27ac	chrX	139746918	139747417	0.0	1	ENCODE	adrenal-gland_ENCFF089RQD	5.422237166666666	0.0	423.25483333333335
H3K27ac	chrX	139747418	139747917	0.0	1	ENCODE	adrenal-gland_ENCFF089RQD	5.422237166666666	0.0	423.25483333333335
H3K27ac	chrX	139747918	139748417	0.0	1	ENCODE	adrenal-gland_ENCFF089RQD	5.422237166666666	0.0	423.25483333333335
H3K27ac	chrX	139748418	139748917	0.0	1	ENCODE	adrenal-gland_ENCFF089RQD	5.422237166666666	0.0	423.25483333333335
H3K27ac	chrX	139748918	139749417	0.0	1	ENCODE	adrenal-gland_ENCFF089RQD	5.422237166666666	0.0	423.25483333333335
H3K27ac	chrX	139749418	139749917	0.0	1	ENCODE	adrenal-gland_ENCFF089RQD	5.422237166666666	0.0	423.25483333333335
H3K27ac	chrX	139749918	139750417	0.0	1	ENCODE	adrenal-gland_ENCFF089RQD	5.422237166666666	0.0	423.25483333333335
H3K27ac	chrX	139750418	139750917	0.0	1	ENCODE	adrenal-gland_ENCFF089RQD	5.422237166666666	0.0	423.25483333333335
H3K27ac	chrX	139750918	139751417	0.0	1	ENCODE	adrenal-gland_ENCFF089RQD	5.422237166666666	0.0	423.25483333333335
H3K27ac	chrX	139751418	139751917	0.0	1	ENCODE	adrenal-gland_ENCFF089RQD	5.422237166666666	0.0	423.25483333333335
H3K27ac	chrX	139751918	139752417	0.0	1	ENCODE	adrenal-gland_ENCFF089RQD	5.422237166666666	0.0	423.25483333333335
H3K27ac	chrX	139752418	139752917	0.0	1	ENCODE	adrenal-gland_ENCFF089RQD	5.422237166666666	0.0	423.25483333333335
H3K27ac	chrX	139752918	139753417	0.0	1	ENCODE	adrenal-gland_ENCFF089RQD	5.422237166666666	0.0	423.25483333333335
H3K27ac	chrX	139753418	139753917	0.0	1	ENCODE	adrenal-gland_ENCFF089RQD	5.422237166666666	0.0	423.25483333333335
H3K27ac	chrX	139753918	139754417	0.0	1	ENCODE	adrenal-gland_ENCFF089RQD	5.422237166666666	0.0	423.25483333333335
H3K27ac	chrX	139754418	139754917	0.0	1	ENCODE	adrenal-gland_ENCFF089RQD	5.422237166666666	0.0	423.25483333333335
H3K27ac	chrX	139754918	139755417	0.0	1	ENCODE	adrenal-gland_ENCFF089RQD	5.422237166666666	0.0	423.25483333333335
H3K27ac	chrX	139755418	139755917	0.0	1	ENCODE	adrenal-gland_ENCFF089RQD	5.422237166666666	0.0	423.25483333333335
H3K27ac	chrX	139755918	139756417	0.0	1	ENCODE	adrenal-gland_ENCFF089RQD	5.422237166666666	0.0	423.25483333333335
H3K27ac	chrX	139756418	139756917	0.0	1	ENCODE	adrenal-gland_ENCFF089RQD	5.422237166666666	0.0	423.25483333333335
H3K27ac	chrX	139756918	139757417	0.0	1	ENCODE	adrenal-gland_ENCFF089RQD	5.422237166666666	0.0	423.25483333333335
H3K27ac	chrX	139757418	139757917	0.0	1	ENCODE	adrenal-gland_ENCFF089RQD	5.422237166666666	0.0	423.25483333333335
H3K27ac	chrX	139757918	139758417	0.0	1	ENCODE	adrenal-gland_ENCFF089RQD	5.422237166666666	0.0	423.25483333333335
H3K27ac	chrX	139758418	139758917	0.0	1	ENCODE	adrenal-gland_ENCFF089RQD	5.422237166666666	0.0	423.25483333333335
H3K27ac	chrX	139758918	139759417	0.0	1	ENCODE	adrenal-gland_ENCFF089RQD	5.422237166666666	0.0	423.25483333333335
H3K27ac	chrX	139759418	139759917	0.0	1	ENCODE	adrenal-gland_ENCFF089RQD	5.422237166666666	0.0	423.25483333333335
H3K27ac	chrX	139759918	139760417	0.0	1	ENCODE	adrenal-gland_ENCFF089RQD	5.422237166666666	0.0	423.25483333333335
H3K27ac	chrX	139760418	139760917	0.0	1	ENCODE	adrenal-gland_ENCFF089RQD	5.422237166666666	0.0	423.25483333333335
H3K27ac	chrX	139760918	139761417	0.0	1	ENCODE	adrenal-gland_ENCFF089RQD	5.422237166666666	0.0	423.25483333333335
H3K27ac	chrX	139761418	139761917	0.0	1	ENCODE	adrenal-gland_ENCFF089RQD	5.422237166666666	0.0	423.25483333333335
H3K27ac	chrX	139761918	139762417	0.0	1	ENCODE	adrenal-gland_ENCFF089RQD	5.422237166666666	0.0	423.25483333333335
H3K27ac	chrX	139762418	139762917	0.0	1	ENCODE	adrenal-gland_ENCFF089RQD	5.422237166666666	0.0	423.25483333333335
H3K27ac	chrX	139762918	139763417	0.0	1	ENCODE	adrenal-gland_ENCFF089RQD	5.422237166666666	0.0	423.25483333333335
H3K27ac	chrX	139763418	139763917	0.0	1	ENCODE	adrenal-gland_ENCFF089RQD	5.422237166666666	0.0	423.25483333333335
H3K27ac	chrX	139763918	139764417	0.0	1	ENCODE	adrenal-gland_ENCFF089RQD	5.422237166666666	0.0	423.25483333333335
H3K27ac	chrX	139764418	139764917	0.0	1	ENCODE	adrenal-gland_ENCFF089RQD	5.422237166666666	0.0	423.25483333333335
H3K27ac	chrX	139764918	139765417	0.0	1	ENCODE	adrenal-gland_ENCFF089RQD	5.422237166666666	0.0	423.25483333333335
H3K27ac	chrX	139765418	139765917	0.0	1	ENCODE	adrenal-gland_ENCFF089RQD	5.422237166666666	0.0	423.25483333333335
H3K27ac	chrX	139765918	139766417	0.0	1	ENCODE	adrenal-gland_ENCFF089RQD	5.422237166666666	0.0	423.25483333333335
H3K27ac	chrX	139766418	139766917	0.0	1	ENCODE	adrenal-gland_ENCFF089RQD	5.422237166666666	0.0	423.25483333333335
H3K27ac	chrX	139766918	139767417	0.0	1	ENCODE	adrenal-gland_ENCFF089RQD	5.422237166666666	0.0	423.25483333333335
H3K27ac	chrX	139767418	139767917	0.0	1	ENCODE	adrenal-gland_ENCFF089RQD	5.422237166666666	0.0	423.25483333333335
H3K27ac	chrX	139767918	139768417	0.0	1	ENCODE	adrenal-gland_ENCFF089RQD	5.422237166666666	0.0	423.25483333333335
H3K27ac	chrX	139768418	139768917	0.0	1	ENCODE	adrenal-gland_ENCFF089RQD	5.422237166666666	0.0	423.25483333333335
H3K27ac	chrX	139768918	139769417	0.0	1	ENCODE	adrenal-gland_ENCFF089RQD	5.422237166666666	0.0	423.25483333333335
H3K27ac	chrX	139769418	139769917	0.0	1	ENCODE	adrenal-gland_ENCFF089RQD	5.422237166666666	0.0	423.25483333333335
H3K27ac	chrX	139769918	139770417	0.0	1	ENCODE	adrenal-gland_ENCFF089RQD	5.422237166666666	0.0	423.25483333333335
H3K27ac	chrX	139770418	139770917	0.0	1	ENCODE	adrenal-gland_ENCFF089RQD	5.422237166666666	0.0	423.25483333333335
H3K27ac	chrX	139770918	139771417	0.0	1	ENCODE	adrenal-gland_ENCFF089RQD	5.422237166666666	0.0	423.25483333333335
H3K27ac	chrX	139771418	139771917	0.0	1	ENCODE	adrenal-gland_ENCFF089RQD	5.422237166666666	0.0	423.25483333333335
H3K27ac	chrX	139771918	139772417	0.0	1	ENCODE	adrenal-gland_ENCFF089RQD	5.422237166666666	0.0	423.25483333333335
H3K27ac	chrX	139772418	139772917	0.0	1	ENCODE	adrenal-gland_ENCFF089RQD	5.422237166666666	0.0	423.25483333333335
H3K27ac	chrX	139772918	139773417	0.0	1	ENCODE	adrenal-gland_ENCFF089RQD	5.422237166666666	0.0	423.25483333333335
H3K27ac	chrX	139773418	139773917	0.0	1	ENCODE	adrenal-gland_ENCFF089RQD	5.422237166666666	0.0	423.25483333333335
H3K27ac	chrX	139773918	139774417	0.0	1	ENCODE	adrenal-gland_ENCFF089RQD	5.422237166666666	0.0	423.25483333333335
H3K27ac	chrX	139774418	139774917	0.0	1	ENCODE	adrenal-gland_ENCFF089RQD	5.422237166666666	0.0	423.25483333333335
H3K27ac	chrX	139774918	139775417	0.0	1	ENCODE	adrenal-gland_ENCFF089RQD	5.422237166666666	0.0	423.25483333333335
H3K27ac	chrX	139775418	139775917	0.0	1	ENCODE	adrenal-gland_ENCFF089RQD	5.422237166666666	0.0	423.25483333333335
H3K27ac	chrX	139775918	139776417	0.0	1	ENCODE	adrenal-gland_ENCFF089RQD	5.422237166666666	0.0	423.25483333333335
H3K27ac	chrX	139776418	139776917	0.0	1	ENCODE	adrenal-gland_ENCFF089RQD	5.422237166666666	0.0	423.25483333333335
H3K27ac	chrX	139776918	139777417	0.0	1	ENCODE	adrenal-gland_ENCFF089RQD	5.422237166666666	0.0	423.25483333333335
H3K27ac	chrX	139777418	139777917	0.0	1	ENCODE	adrenal-gland_ENCFF089RQD	5.422237166666666	0.0	423.25483333333335
H3K27ac	chrX	139777918	139778417	0.0	1	ENCODE	adrenal-gland_ENCFF089RQD	5.422237166666666	0.0	423.25483333333335
H3K27ac	chrX	139778418	139778917	0.0	1	ENCODE	adrenal-gland_ENCFF089RQD	5.422237166666666	0.0	423.25483333333335
H3K27ac	chrX	139778918	139779417	0.0	1	ENCODE	adrenal-gland_ENCFF089RQD	5.422237166666666	0.0	423.25483333333335
H3K27ac	chrX	139779418	139779917	0.0	1	ENCODE	adrenal-gland_ENCFF089RQD	5.422237166666666	0.0	423.25483333333335
H3K27ac	chrX	139779918	139780417	0.0	1	ENCODE	adrenal-gland_ENCFF089RQD	5.422237166666666	0.0	423.25483333333335
H3K27ac	chrX	139780418	139780917	0.0	1	ENCODE	adrenal-gland_ENCFF089RQD	5.422237166666666	0.0	423.25483333333335
H3K27ac	chrX	139780918	139781417	0.0	1	ENCODE	adrenal-gland_ENCFF089RQD	5.422237166666666	0.0	423.25483333333335
H3K27ac	chrX	139781418	139781917	0.0	1	ENCODE	adrenal-gland_ENCFF089RQD	5.422237166666666	0.0	423.25483333333335
H3K27ac	chrX	139781918	139782417	0.0	1	ENCODE	adrenal-gland_ENCFF089RQD	5.422237166666666	0.0	423.25483333333335
H3K27ac	chrX	139782418	139782917	0.0	1	ENCODE	adrenal-gland_ENCFF089RQD	5.422237166666666	0.0	423.25483333333335
H3K27ac	chrX	139782918	139783417	0.0	1	ENCODE	adrenal-gland_ENCFF089RQD	5.422237166666666	0.0	423.25483333333335
H3K27ac	chrX	139783418	139783917	0.0	1	ENCODE	adrenal-gland_ENCFF089RQD	5.422237166666666	0.0	423.25483333333335
H3K27ac	chrX	139783918	139784417	0.0	1	ENCODE	adrenal-gland_ENCFF089RQD	5.422237166666666	0.0	423.25483333333335
H3K27ac	chrX	139784418	139784917	0.0	1	ENCODE	adrenal-gland_ENCFF089RQD	5.422237166666666	0.0	423.25483333333335
H3K27ac	chrX	139784918	139785417	0.0	1	ENCODE	adrenal-gland_ENCFF089RQD	5.422237166666666	0.0	423.25483333333335
H3K27ac	chrX	139785418	139785917	0.0	1	ENCODE	adrenal-gland_ENCFF089RQD	5.422237166666666	0.0	423.25483333333335
H3K27ac	chrX	139785918	139786417	0.0	1	ENCODE	adrenal-gland_ENCFF089RQD	5.422237166666666	0.0	423.25483333333335
H3K27ac	chrX	139786418	139786917	0.0	1	ENCODE	adrenal-gland_ENCFF089RQD	5.422237166666666	0.0	423.25483333333335
H3K27ac	chrX	139786918	139787417	0.0	1	ENCODE	adrenal-gland_ENCFF089RQD	5.422237166666666	0.0	423.25483333333335
H3K27ac	chrX	139787418	139787917	0.0	1	ENCODE	adrenal-gland_ENCFF089RQD	5.422237166666666	0.0	423.25483333333335
H3K27ac	chrX	139787918	139788417	0.0	1	ENCODE	adrenal-gland_ENCFF089RQD	5.422237166666666	0.0	423.25483333333335
H3K27ac	chrX	139788418	139788917	0.0	1	ENCODE	adrenal-gland_ENCFF089RQD	5.422237166666666	0.0	423.25483333333335
H3K27ac	chrX	139788918	139789417	0.0	1	ENCODE	adrenal-gland_ENCFF089RQD	5.422237166666666	0.0	423.25483333333335
H3K27ac	chrX	139789418	139789917	0.0	1	ENCODE	adrenal-gland_ENCFF089RQD	5.422237166666666	0.0	423.25483333333335
H3K27ac	chrX	139789918	139790417	0.0	1	ENCODE	adrenal-gland_ENCFF089RQD	5.422237166666666	0.0	423.25483333333335
H3K27ac	chrX	139790418	139790917	0.0	1	ENCODE	adrenal-gland_ENCFF089RQD	5.422237166666666	0.0	423.25483333333335
H3K27ac	chrX	139790918	139791417	0.0	1	ENCODE	adrenal-gland_ENCFF089RQD	5.422237166666666	0.0	423.25483333333335
H3K27ac	chrX	139791418	139791917	0.0	1	ENCODE	adrenal-gland_ENCFF089RQD	5.422237166666666	0.0	423.25483333333335
H3K27ac	chrX	139791918	139792417	0.0	1	ENCODE	adrenal-gland_ENCFF089RQD	5.422237166666666	0.0	423.25483333333335
H3K27ac	chrX	139792418	139792917	0.0	1	ENCODE	adrenal-gland_ENCFF089RQD	5.422237166666666	0.0	423.25483333333335
H3K27ac	chrX	139792918	139793417	0.0	1	ENCODE	adrenal-gland_ENCFF089RQD	5.422237166666666	0.0	423.25483333333335
H3K27ac	chrX	139793418	139793917	0.0	1	ENCODE	adrenal-gland_ENCFF089RQD	5.422237166666666	0.0	423.25483333333335
H3K27ac	chrX	139793918	139794417	0.0	1	ENCODE	adrenal-gland_ENCFF089RQD	5.422237166666666	0.0	423.25483333333335
H3K27ac	chrX	139794418	139794917	0.0	1	ENCODE	adrenal-gland_ENCFF089RQD	5.422237166666666	0.0	423.25483333333335
H3K27ac	chrX	139794918	139795417	0.0	1	ENCODE	adrenal-gland_ENCFF089RQD	5.422237166666666	0.0	423.25483333333335
H3K27ac	chrX	139795418	139795917	0.0	1	ENCODE	adrenal-gland_ENCFF089RQD	5.422237166666666	0.0	423.25483333333335
H3K27ac	chrX	139795918	139796417	0.0	1	ENCODE	adrenal-gland_ENCFF089RQD	5.422237166666666	0.0	423.25483333333335
H3K27ac	chrX	139796418	139796917	0.0	1	ENCODE	adrenal-gland_ENCFF089RQD	5.422237166666666	0.0	423.25483333333335
H3K27ac	chrX	139796918	139797417	0.0	1	ENCODE	adrenal-gland_ENCFF089RQD	5.422237166666666	0.0	423.25483333333335
H3K27ac	chrX	139797418	139797917	0.0	1	ENCODE	adrenal-gland_ENCFF089RQD	5.422237166666666	0.0	423.25483333333335
H3K27ac	chrX	139797918	139798417	0.0	1	ENCODE	adrenal-gland_ENCFF089RQD	5.422237166666666	0.0	423.25483333333335
H3K27ac	chrX	139798418	139798917	0.0	1	ENCODE	adrenal-gland_ENCFF089RQD	5.422237166666666	0.0	423.25483333333335
H3K27ac	chrX	139798918	139799417	0.0	1	ENCODE	adrenal-gland_ENCFF089RQD	5.422237166666666	0.0	423.25483333333335
H3K27ac	chrX	139799418	139799917	0.0	1	ENCODE	adrenal-gland_ENCFF089RQD	5.422237166666666	0.0	423.25483333333335
H3K27ac	chrX	139799918	139800417	0.0	1	ENCODE	adrenal-gland_ENCFF089RQD	5.422237166666666	0.0	423.25483333333335
H3K27ac	chrX	139800418	139800917	0.0	1	ENCODE	adrenal-gland_ENCFF089RQD	5.422237166666666	0.0	423.25483333333335
H3K27ac	chrX	139800918	139801417	0.0	1	ENCODE	adrenal-gland_ENCFF089RQD	5.422237166666666	0.0	423.25483333333335
H3K27ac	chrX	139801418	139801917	0.0	1	ENCODE	adrenal-gland_ENCFF089RQD	5.422237166666666	0.0	423.25483333333335
H3K27ac	chrX	139801918	139802417	0.0	1	ENCODE	adrenal-gland_ENCFF089RQD	5.422237166666666	0.0	423.25483333333335
H3K27ac	chrX	139802418	139802917	0.0	1	ENCODE	adrenal-gland_ENCFF089RQD	5.422237166666666	0.0	423.25483333333335
H3K27ac	chrX	139802918	139803417	0.0	1	ENCODE	adrenal-gland_ENCFF089RQD	5.422237166666666	0.0	423.25483333333335
H3K27ac	chrX	139803418	139803917	0.0	1	ENCODE	adrenal-gland_ENCFF089RQD	5.422237166666666	0.0	423.25483333333335
H3K27ac	chrX	139803918	139804417	0.0	1	ENCODE	adrenal-gland_ENCFF089RQD	5.422237166666666	0.0	423.25483333333335
H3K27ac	chrX	139804418	139804917	0.0	1	ENCODE	adrenal-gland_ENCFF089RQD	5.422237166666666	0.0	423.25483333333335
H3K27ac	chrX	139804918	139805417	0.0	1	ENCODE	adrenal-gland_ENCFF089RQD	5.422237166666666	0.0	423.25483333333335
H3K27ac	chrX	139805418	139805917	0.0	1	ENCODE	adrenal-gland_ENCFF089RQD	5.422237166666666	0.0	423.25483333333335
H3K27ac	chrX	139805918	139806417	0.0	1	ENCODE	adrenal-gland_ENCFF089RQD	5.422237166666666	0.0	423.25483333333335
H3K27ac	chrX	139806418	139806917	0.0	1	ENCODE	adrenal-gland_ENCFF089RQD	5.422237166666666	0.0	423.25483333333335
H3K27ac	chrX	139806918	139807417	0.0	1	ENCODE	adrenal-gland_ENCFF089RQD	5.422237166666666	0.0	423.25483333333335
H3K27ac	chrX	139807418	139807917	0.0	1	ENCODE	adrenal-gland_ENCFF089RQD	5.422237166666666	0.0	423.25483333333335
H3K27ac	chrX	139807918	139808417	0.0	1	ENCODE	adrenal-gland_ENCFF089RQD	5.422237166666666	0.0	423.25483333333335
H3K27ac	chrX	139808418	139808917	0.0	1	ENCODE	adrenal-gland_ENCFF089RQD	5.422237166666666	0.0	423.25483333333335
H3K27ac	chrX	139808918	139809417	0.0	1	ENCODE	adrenal-gland_ENCFF089RQD	5.422237166666666	0.0	423.25483333333335
H3K27ac	chrX	139809418	139809917	0.0	1	ENCODE	adrenal-gland_ENCFF089RQD	5.422237166666666	0.0	423.25483333333335
H3K27ac	chrX	139809918	139810417	0.0	1	ENCODE	adrenal-gland_ENCFF089RQD	5.422237166666666	0.0	423.25483333333335
H3K27ac	chrX	139810418	139810917	0.0	1	ENCODE	adrenal-gland_ENCFF089RQD	5.422237166666666	0.0	423.25483333333335
H3K27ac	chrX	139810918	139811417	0.0	1	ENCODE	adrenal-gland_ENCFF089RQD	5.422237166666666	0.0	423.25483333333335
H3K27ac	chrX	139811418	139811917	0.0	1	ENCODE	adrenal-gland_ENCFF089RQD	5.422237166666666	0.0	423.25483333333335
H3K27ac	chrX	139811918	139812417	0.0	1	ENCODE	adrenal-gland_ENCFF089RQD	5.422237166666666	0.0	423.25483333333335
H3K27ac	chrX	139812418	139812917	0.0	1	ENCODE	adrenal-gland_ENCFF089RQD	5.422237166666666	0.0	423.25483333333335
H3K27ac	chrX	139812918	139813417	0.0	1	ENCODE	adrenal-gland_ENCFF089RQD	5.422237166666666	0.0	423.25483333333335
H3K27ac	chrX	139813418	139813917	0.0	1	ENCODE	adrenal-gland_ENCFF089RQD	5.422237166666666	0.0	423.25483333333335
H3K27ac	chrX	139813918	139814417	0.0	1	ENCODE	adrenal-gland_ENCFF089RQD	5.422237166666666	0.0	423.25483333333335
H3K27ac	chrX	139814418	139814917	0.0	1	ENCODE	adrenal-gland_ENCFF089RQD	5.422237166666666	0.0	423.25483333333335
H3K27ac	chrX	139814918	139815417	0.0	1	ENCODE	adrenal-gland_ENCFF089RQD	5.422237166666666	0.0	423.25483333333335
H3K27ac	chrX	139815418	139815917	0.0	1	ENCODE	adrenal-gland_ENCFF089RQD	5.422237166666666	0.0	423.25483333333335
H3K27ac	chrX	139815918	139816417	0.0	1	ENCODE	adrenal-gland_ENCFF089RQD	5.422237166666666	0.0	423.25483333333335
H3K27ac	chrX	139816418	139816917	0.0	1	ENCODE	adrenal-gland_ENCFF089RQD	5.422237166666666	0.0	423.25483333333335
H3K27ac	chrX	139816918	139817417	0.0	1	ENCODE	adrenal-gland_ENCFF089RQD	5.422237166666666	0.0	423.25483333333335
H3K27ac	chrX	139817418	139817917	0.0	1	ENCODE	adrenal-gland_ENCFF089RQD	5.422237166666666	0.0	423.25483333333335
H3K27ac	chrX	139817918	139818417	0.0	1	ENCODE	adrenal-gland_ENCFF089RQD	5.422237166666666	0.0	423.25483333333335
H3K27ac	chrX	139818418	139818917	0.0	1	ENCODE	adrenal-gland_ENCFF089RQD	5.422237166666666	0.0	423.25483333333335
H3K27ac	chrX	139818918	139819417	0.0	1	ENCODE	adrenal-gland_ENCFF089RQD	5.422237166666666	0.0	423.25483333333335
H3K27ac	chrX	139819418	139819917	0.0	1	ENCODE	adrenal-gland_ENCFF089RQD	5.422237166666666	0.0	423.25483333333335
H3K27ac	chrX	139819918	139820417	0.0	1	ENCODE	adrenal-gland_ENCFF089RQD	5.422237166666666	0.0	423.25483333333335
H3K27ac	chrX	139820418	139820917	0.0	1	ENCODE	adrenal-gland_ENCFF089RQD	5.422237166666666	0.0	423.25483333333335
H3K27ac	chrX	139820918	139821417	0.0	1	ENCODE	adrenal-gland_ENCFF089RQD	5.422237166666666	0.0	423.25483333333335
H3K27ac	chrX	139821418	139821917	0.0	1	ENCODE	adrenal-gland_ENCFF089RQD	5.422237166666666	0.0	423.25483333333335
H3K27ac	chrX	139821918	139822417	0.0	1	ENCODE	adrenal-gland_ENCFF089RQD	5.422237166666666	0.0	423.25483333333335
H3K27ac	chrX	139822418	139822917	0.0	1	ENCODE	adrenal-gland_ENCFF089RQD	5.422237166666666	0.0	423.25483333333335
H3K27ac	chrX	139822918	139823417	0.0	1	ENCODE	adrenal-gland_ENCFF089RQD	5.422237166666666	0.0	423.25483333333335
H3K27ac	chrX	139823418	139823917	0.0	1	ENCODE	adrenal-gland_ENCFF089RQD	5.422237166666666	0.0	423.25483333333335
H3K27ac	chrX	139823918	139824417	0.0	1	ENCODE	adrenal-gland_ENCFF089RQD	5.422237166666666	0.0	423.25483333333335
H3K27ac	chrX	139824418	139824917	0.0	1	ENCODE	adrenal-gland_ENCFF089RQD	5.422237166666666	0.0	423.25483333333335
H3K27ac	chrX	139824918	139825417	0.0	1	ENCODE	adrenal-gland_ENCFF089RQD	5.422237166666666	0.0	423.25483333333335
H3K27ac	chrX	139825418	139825917	0.0	1	ENCODE	adrenal-gland_ENCFF089RQD	5.422237166666666	0.0	423.25483333333335
H3K27ac	chrX	139825918	139826417	0.0	1	ENCODE	adrenal-gland_ENCFF089RQD	5.422237166666666	0.0	423.25483333333335
H3K27ac	chrX	139826418	139826917	0.0	1	ENCODE	adrenal-gland_ENCFF089RQD	5.422237166666666	0.0	423.25483333333335
H3K27ac	chrX	139826918	139827417	0.0	1	ENCODE	adrenal-gland_ENCFF089RQD	5.422237166666666	0.0	423.25483333333335
H3K27ac	chrX	139827418	139827917	0.0	1	ENCODE	adrenal-gland_ENCFF089RQD	5.422237166666666	0.0	423.25483333333335
H3K27ac	chrX	139827918	139828417	0.0	1	ENCODE	adrenal-gland_ENCFF089RQD	5.422237166666666	0.0	423.25483333333335
H3K27ac	chrX	139828418	139828917	0.0	1	ENCODE	adrenal-gland_ENCFF089RQD	5.422237166666666	0.0	423.25483333333335
H3K27ac	chrX	139828918	139829417	0.0	1	ENCODE	adrenal-gland_ENCFF089RQD	5.422237166666666	0.0	423.25483333333335
H3K27ac	chrX	139829418	139829917	0.0	1	ENCODE	adrenal-gland_ENCFF089RQD	5.422237166666666	0.0	423.25483333333335
H3K27ac	chrX	139829918	139830417	0.0	1	ENCODE	adrenal-gland_ENCFF089RQD	5.422237166666666	0.0	423.25483333333335
H3K27ac	chrX	139830418	139830917	0.0	1	ENCODE	adrenal-gland_ENCFF089RQD	5.422237166666666	0.0	423.25483333333335
H3K27ac	chrX	139830918	139831417	0.0	1	ENCODE	adrenal-gland_ENCFF089RQD	5.422237166666666	0.0	423.25483333333335
H3K27ac	chrX	139831418	139831917	0.0	1	ENCODE	adrenal-gland_ENCFF089RQD	5.422237166666666	0.0	423.25483333333335
H3K27ac	chrX	139831918	139832417	0.0	1	ENCODE	adrenal-gland_ENCFF089RQD	5.422237166666666	0.0	423.25483333333335
H3K27ac	chrX	139832418	139832917	0.0	1	ENCODE	adrenal-gland_ENCFF089RQD	5.422237166666666	0.0	423.25483333333335
H3K27ac	chrX	139832918	139833417	0.0	1	ENCODE	adrenal-gland_ENCFF089RQD	5.422237166666666	0.0	423.25483333333335
H3K27ac	chrX	139833418	139833917	0.0	1	ENCODE	adrenal-gland_ENCFF089RQD	5.422237166666666	0.0	423.25483333333335
H3K27ac	chrX	139833918	139834417	0.0	1	ENCODE	adrenal-gland_ENCFF089RQD	5.422237166666666	0.0	423.25483333333335
H3K27ac	chrX	139834418	139834917	0.0	1	ENCODE	adrenal-gland_ENCFF089RQD	5.422237166666666	0.0	423.25483333333335
H3K27ac	chrX	139834918	139835417	0.0	1	ENCODE	adrenal-gland_ENCFF089RQD	5.422237166666666	0.0	423.25483333333335
H3K27ac	chrX	139835418	139835917	0.0	1	ENCODE	adrenal-gland_ENCFF089RQD	5.422237166666666	0.0	423.25483333333335
H3K27ac	chrX	139835918	139836417	0.0	1	ENCODE	adrenal-gland_ENCFF089RQD	5.422237166666666	0.0	423.25483333333335
H3K27ac	chrX	139836418	139836917	0.0	1	ENCODE	adrenal-gland_ENCFF089RQD	5.422237166666666	0.0	423.25483333333335
H3K27ac	chrX	139836918	139837417	0.0	1	ENCODE	adrenal-gland_ENCFF089RQD	5.422237166666666	0.0	423.25483333333335
H3K27ac	chrX	139837418	139837917	0.0	1	ENCODE	adrenal-gland_ENCFF089RQD	5.422237166666666	0.0	423.25483333333335
H3K27ac	chrX	139837918	139838417	0.0	1	ENCODE	adrenal-gland_ENCFF089RQD	5.422237166666666	0.0	423.25483333333335
H3K27ac	chrX	139838418	139838917	0.0	1	ENCODE	adrenal-gland_ENCFF089RQD	5.422237166666666	0.0	423.25483333333335
H3K27ac	chrX	139838918	139839417	0.0	1	ENCODE	adrenal-gland_ENCFF089RQD	5.422237166666666	0.0	423.25483333333335
H3K27ac	chrX	139839418	139839917	0.0	1	ENCODE	adrenal-gland_ENCFF089RQD	5.422237166666666	0.0	423.25483333333335
H3K27ac	chrX	139839918	139840417	0.0	1	ENCODE	adrenal-gland_ENCFF089RQD	5.422237166666666	0.0	423.25483333333335
H3K27ac	chrX	139840418	139840917	0.0	1	ENCODE	adrenal-gland_ENCFF089RQD	5.422237166666666	0.0	423.25483333333335
H3K27ac	chrX	139840918	139841417	0.0	1	ENCODE	adrenal-gland_ENCFF089RQD	5.422237166666666	0.0	423.25483333333335
H3K27ac	chrX	139841418	139841917	0.0	1	ENCODE	adrenal-gland_ENCFF089RQD	5.422237166666666	0.0	423.25483333333335
H3K27ac	chrX	139841918	139842417	0.0	1	ENCODE	adrenal-gland_ENCFF089RQD	5.422237166666666	0.0	423.25483333333335
H3K27ac	chrX	139842418	139842917	0.0	1	ENCODE	adrenal-gland_ENCFF089RQD	5.422237166666666	0.0	423.25483333333335
H3K27ac	chrX	139842918	139843417	0.0	1	ENCODE	adrenal-gland_ENCFF089RQD	5.422237166666666	0.0	423.25483333333335
H3K27ac	chrX	139843418	139843917	0.0	1	ENCODE	adrenal-gland_ENCFF089RQD	5.422237166666666	0.0	423.25483333333335
H3K27ac	chrX	139843918	139844417	0.0	1	ENCODE	adrenal-gland_ENCFF089RQD	5.422237166666666	0.0	423.25483333333335
H3K27ac	chrX	139844418	139844917	0.0	1	ENCODE	adrenal-gland_ENCFF089RQD	5.422237166666666	0.0	423.25483333333335
H3K27ac	chrX	139844918	139845417	0.0	1	ENCODE	adrenal-gland_ENCFF089RQD	5.422237166666666	0.0	423.25483333333335
H3K27ac	chrX	139845418	139845917	0.0	1	ENCODE	adrenal-gland_ENCFF089RQD	5.422237166666666	0.0	423.25483333333335
H3K27ac	chrX	139845918	139846417	0.0	1	ENCODE	adrenal-gland_ENCFF089RQD	5.422237166666666	0.0	423.25483333333335
H3K27ac	chrX	139846418	139846917	0.0	1	ENCODE	adrenal-gland_ENCFF089RQD	5.422237166666666	0.0	423.25483333333335
H3K27ac	chrX	139846918	139847417	0.0	1	ENCODE	adrenal-gland_ENCFF089RQD	5.422237166666666	0.0	423.25483333333335
H3K27ac	chrX	139847418	139847917	0.0	1	ENCODE	adrenal-gland_ENCFF089RQD	5.422237166666666	0.0	423.25483333333335
H3K27ac	chrX	139847918	139848417	0.0	1	ENCODE	adrenal-gland_ENCFF089RQD	5.422237166666666	0.0	423.25483333333335
H3K27ac	chrX	139848418	139848917	0.0	1	ENCODE	adrenal-gland_ENCFF089RQD	5.422237166666666	0.0	423.25483333333335
H3K27ac	chrX	139848918	139849417	0.0	1	ENCODE	adrenal-gland_ENCFF089RQD	5.422237166666666	0.0	423.25483333333335
H3K27ac	chrX	139849418	139849917	0.0	1	ENCODE	adrenal-gland_ENCFF089RQD	5.422237166666666	0.0	423.25483333333335
H3K27ac	chrX	139849918	139850417	0.0	1	ENCODE	adrenal-gland_ENCFF089RQD	5.422237166666666	0.0	423.25483333333335
H3K27ac	chrX	139850418	139850917	0.0	1	ENCODE	adrenal-gland_ENCFF089RQD	5.422237166666666	0.0	423.25483333333335
H3K27ac	chrX	139850918	139851417	0.0	1	ENCODE	adrenal-gland_ENCFF089RQD	5.422237166666666	0.0	423.25483333333335
H3K27ac	chrX	139851418	139851917	0.0	1	ENCODE	adrenal-gland_ENCFF089RQD	5.422237166666666	0.0	423.25483333333335
H3K27ac	chrX	139851918	139852417	0.0	1	ENCODE	adrenal-gland_ENCFF089RQD	5.422237166666666	0.0	423.25483333333335
H3K27ac	chrX	139852418	139852917	0.0	1	ENCODE	adrenal-gland_ENCFF089RQD	5.422237166666666	0.0	423.25483333333335
H3K27ac	chrX	139852918	139853417	0.0	1	ENCODE	adrenal-gland_ENCFF089RQD	5.422237166666666	0.0	423.25483333333335
H3K27ac	chrX	139853418	139853917	0.0	1	ENCODE	adrenal-gland_ENCFF089RQD	5.422237166666666	0.0	423.25483333333335
H3K27ac	chrX	139853918	139854417	0.0	1	ENCODE	adrenal-gland_ENCFF089RQD	5.422237166666666	0.0	423.25483333333335
H3K27ac	chrX	139854418	139854917	0.0	1	ENCODE	adrenal-gland_ENCFF089RQD	5.422237166666666	0.0	423.25483333333335
H3K27ac	chrX	139854918	139855417	0.0	1	ENCODE	adrenal-gland_ENCFF089RQD	5.422237166666666	0.0	423.25483333333335
H3K27ac	chrX	139855418	139855917	0.0	1	ENCODE	adrenal-gland_ENCFF089RQD	5.422237166666666	0.0	423.25483333333335
H3K27ac	chrX	139855918	139856417	0.0	1	ENCODE	adrenal-gland_ENCFF089RQD	5.422237166666666	0.0	423.25483333333335
H3K27ac	chrX	139856418	139856917	0.0	1	ENCODE	adrenal-gland_ENCFF089RQD	5.422237166666666	0.0	423.25483333333335
H3K27ac	chrX	139856918	139857417	0.0	1	ENCODE	adrenal-gland_ENCFF089RQD	5.422237166666666	0.0	423.25483333333335
H3K27ac	chrX	139857418	139857917	0.0	1	ENCODE	adrenal-gland_ENCFF089RQD	5.422237166666666	0.0	423.25483333333335
H3K27ac	chrX	139857918	139858417	0.0	1	ENCODE	adrenal-gland_ENCFF089RQD	5.422237166666666	0.0	423.25483333333335
H3K27ac	chrX	139858418	139858917	0.0	1	ENCODE	adrenal-gland_ENCFF089RQD	5.422237166666666	0.0	423.25483333333335
H3K27ac	chrX	139858918	139859417	0.0	1	ENCODE	adrenal-gland_ENCFF089RQD	5.422237166666666	0.0	423.25483333333335
H3K27ac	chrX	139859418	139859917	0.0	1	ENCODE	adrenal-gland_ENCFF089RQD	5.422237166666666	0.0	423.25483333333335
H3K27ac	chrX	139859918	139860417	0.0	1	ENCODE	adrenal-gland_ENCFF089RQD	5.422237166666666	0.0	423.25483333333335
H3K27ac	chrX	139860418	139860917	0.0	1	ENCODE	adrenal-gland_ENCFF089RQD	5.422237166666666	0.0	423.25483333333335
H3K27ac	chrX	139860918	139861417	0.0	1	ENCODE	adrenal-gland_ENCFF089RQD	5.422237166666666	0.0	423.25483333333335
H3K27ac	chrX	139861418	139861917	0.0	1	ENCODE	adrenal-gland_ENCFF089RQD	5.422237166666666	0.0	423.25483333333335
H3K27ac	chrX	139861918	139862417	0.0	1	ENCODE	adrenal-gland_ENCFF089RQD	5.422237166666666	0.0	423.25483333333335
H3K27ac	chrX	139862418	139862917	0.0	1	ENCODE	adrenal-gland_ENCFF089RQD	5.422237166666666	0.0	423.25483333333335
H3K27ac	chrX	139862918	139863417	0.0	1	ENCODE	adrenal-gland_ENCFF089RQD	5.422237166666666	0.0	423.25483333333335
H3K27ac	chrX	139863418	139863917	0.0	1	ENCODE	adrenal-gland_ENCFF089RQD	5.422237166666666	0.0	423.25483333333335
H3K27ac	chrX	139863918	139864417	0.0	1	ENCODE	adrenal-gland_ENCFF089RQD	5.422237166666666	0.0	423.25483333333335
H3K27ac	chrX	139864418	139864917	0.0	1	ENCODE	adrenal-gland_ENCFF089RQD	5.422237166666666	0.0	423.25483333333335
H3K27ac	chrX	139864918	139865417	0.0	1	ENCODE	adrenal-gland_ENCFF089RQD	5.422237166666666	0.0	423.25483333333335
H3K27ac	chrX	139865418	139865917	0.0	1	ENCODE	adrenal-gland_ENCFF089RQD	5.422237166666666	0.0	423.25483333333335
H3K27ac	chrX	139865918	139866417	0.0	1	ENCODE	adrenal-gland_ENCFF089RQD	5.422237166666666	0.0	423.25483333333335
H3K27ac	chrX	139866418	139866917	0.0	1	ENCODE	adrenal-gland_ENCFF089RQD	5.422237166666666	0.0	423.25483333333335
H3K27ac	chrX	139866918	139867417	0.0	1	ENCODE	adrenal-gland_ENCFF089RQD	5.422237166666666	0.0	423.25483333333335
H3K27ac	chrX	139867418	139867917	0.0	1	ENCODE	adrenal-gland_ENCFF089RQD	5.422237166666666	0.0	423.25483333333335
H3K27ac	chrX	139867918	139868417	0.0	1	ENCODE	adrenal-gland_ENCFF089RQD	5.422237166666666	0.0	423.25483333333335
H3K27ac	chrX	139868418	139868917	0.0	1	ENCODE	adrenal-gland_ENCFF089RQD	5.422237166666666	0.0	423.25483333333335
H3K27ac	chrX	139868918	139869417	0.0	1	ENCODE	adrenal-gland_ENCFF089RQD	5.422237166666666	0.0	423.25483333333335
H3K27ac	chrX	139869418	139869917	0.0	1	ENCODE	adrenal-gland_ENCFF089RQD	5.422237166666666	0.0	423.25483333333335
H3K27ac	chrX	139869918	139870417	0.0	1	ENCODE	adrenal-gland_ENCFF089RQD	5.422237166666666	0.0	423.25483333333335
H3K27ac	chrX	139870418	139870917	0.0	1	ENCODE	adrenal-gland_ENCFF089RQD	5.422237166666666	0.0	423.25483333333335
H3K27ac	chrX	139870918	139871417	0.0	1	ENCODE	adrenal-gland_ENCFF089RQD	5.422237166666666	0.0	423.25483333333335
H3K27ac	chrX	139871418	139871917	0.0	1	ENCODE	adrenal-gland_ENCFF089RQD	5.422237166666666	0.0	423.25483333333335
H3K27ac	chrX	139871918	139872417	0.0	1	ENCODE	adrenal-gland_ENCFF089RQD	5.422237166666666	0.0	423.25483333333335
H3K27ac	chrX	139872418	139872917	0.0	1	ENCODE	adrenal-gland_ENCFF089RQD	5.422237166666666	0.0	423.25483333333335
H3K27ac	chrX	139872918	139873417	0.0	1	ENCODE	adrenal-gland_ENCFF089RQD	5.422237166666666	0.0	423.25483333333335
H3K27ac	chrX	139873418	139873917	0.0	1	ENCODE	adrenal-gland_ENCFF089RQD	5.422237166666666	0.0	423.25483333333335
H3K27ac	chrX	139873918	139874417	0.0	1	ENCODE	adrenal-gland_ENCFF089RQD	5.422237166666666	0.0	423.25483333333335
H3K27ac	chrX	139874418	139874917	0.0	1	ENCODE	adrenal-gland_ENCFF089RQD	5.422237166666666	0.0	423.25483333333335
H3K27ac	chrX	139874918	139875417	0.0	1	ENCODE	adrenal-gland_ENCFF089RQD	5.422237166666666	0.0	423.25483333333335
H3K27ac	chrX	139875418	139875917	0.0	1	ENCODE	adrenal-gland_ENCFF089RQD	5.422237166666666	0.0	423.25483333333335
H3K27ac	chrX	139875918	139876417	0.0	1	ENCODE	adrenal-gland_ENCFF089RQD	5.422237166666666	0.0	423.25483333333335
H3K27ac	chrX	139876418	139876917	0.0	1	ENCODE	adrenal-gland_ENCFF089RQD	5.422237166666666	0.0	423.25483333333335
H3K27ac	chrX	139876918	139877417	0.0	1	ENCODE	adrenal-gland_ENCFF089RQD	5.422237166666666	0.0	423.25483333333335
H3K27ac	chrX	139877418	139877917	0.0	1	ENCODE	adrenal-gland_ENCFF089RQD	5.422237166666666	0.0	423.25483333333335
H3K27ac	chrX	139877918	139878417	0.0	1	ENCODE	adrenal-gland_ENCFF089RQD	5.422237166666666	0.0	423.25483333333335
H3K27ac	chrX	139878418	139878917	0.0	1	ENCODE	adrenal-gland_ENCFF089RQD	5.422237166666666	0.0	423.25483333333335
H3K27ac	chrX	139878918	139879417	0.0	1	ENCODE	adrenal-gland_ENCFF089RQD	5.422237166666666	0.0	423.25483333333335
H3K27ac	chrX	139879418	139879917	0.0	1	ENCODE	adrenal-gland_ENCFF089RQD	5.422237166666666	0.0	423.25483333333335
H3K27ac	chrX	139879918	139880417	0.0	1	ENCODE	adrenal-gland_ENCFF089RQD	5.422237166666666	0.0	423.25483333333335
H3K27ac	chrX	139880418	139880917	0.0	1	ENCODE	adrenal-gland_ENCFF089RQD	5.422237166666666	0.0	423.25483333333335
H3K27ac	chrX	139880918	139881417	0.0	1	ENCODE	adrenal-gland_ENCFF089RQD	5.422237166666666	0.0	423.25483333333335
H3K27ac	chrX	139881418	139881917	0.0	1	ENCODE	adrenal-gland_ENCFF089RQD	5.422237166666666	0.0	423.25483333333335
H3K27ac	chrX	139881918	139882417	0.0	1	ENCODE	adrenal-gland_ENCFF089RQD	5.422237166666666	0.0	423.25483333333335
H3K27ac	chrX	139882418	139882917	0.0	1	ENCODE	adrenal-gland_ENCFF089RQD	5.422237166666666	0.0	423.25483333333335
H3K27ac	chrX	139882918	139883417	0.0	1	ENCODE	adrenal-gland_ENCFF089RQD	5.422237166666666	0.0	423.25483333333335
H3K27ac	chrX	139883418	139883917	0.0	1	ENCODE	adrenal-gland_ENCFF089RQD	5.422237166666666	0.0	423.25483333333335
H3K27ac	chrX	139883918	139884417	0.0	1	ENCODE	adrenal-gland_ENCFF089RQD	5.422237166666666	0.0	423.25483333333335
H3K27ac	chrX	139884418	139884917	0.0	1	ENCODE	adrenal-gland_ENCFF089RQD	5.422237166666666	0.0	423.25483333333335
H3K27ac	chrX	139884918	139885417	0.0	1	ENCODE	adrenal-gland_ENCFF089RQD	5.422237166666666	0.0	423.25483333333335
H3K27ac	chrX	139885418	139885917	0.0	1	ENCODE	adrenal-gland_ENCFF089RQD	5.422237166666666	0.0	423.25483333333335
H3K27ac	chrX	139885918	139886417	0.0	1	ENCODE	adrenal-gland_ENCFF089RQD	5.422237166666666	0.0	423.25483333333335
H3K27ac	chrX	139886418	139886917	0.0	1	ENCODE	adrenal-gland_ENCFF089RQD	5.422237166666666	0.0	423.25483333333335
H3K27ac	chrX	139886918	139887417	0.0	1	ENCODE	adrenal-gland_ENCFF089RQD	5.422237166666666	0.0	423.25483333333335
H3K27ac	chrX	139887418	139887917	0.0	1	ENCODE	adrenal-gland_ENCFF089RQD	5.422237166666666	0.0	423.25483333333335
H3K27ac	chrX	139887918	139888417	0.0	1	ENCODE	adrenal-gland_ENCFF089RQD	5.422237166666666	0.0	423.25483333333335
H3K27ac	chrX	139888418	139888917	0.0	1	ENCODE	adrenal-gland_ENCFF089RQD	5.422237166666666	0.0	423.25483333333335
H3K27ac	chrX	139888918	139889417	0.0	1	ENCODE	adrenal-gland_ENCFF089RQD	5.422237166666666	0.0	423.25483333333335
H3K27ac	chrX	139889418	139889917	0.0	1	ENCODE	adrenal-gland_ENCFF089RQD	5.422237166666666	0.0	423.25483333333335
H3K27ac	chrX	139889918	139890417	0.0	1	ENCODE	adrenal-gland_ENCFF089RQD	5.422237166666666	0.0	423.25483333333335
H3K27ac	chrX	139890418	139890917	0.0	1	ENCODE	adrenal-gland_ENCFF089RQD	5.422237166666666	0.0	423.25483333333335
H3K27ac	chrX	139890918	139891417	0.0	1	ENCODE	adrenal-gland_ENCFF089RQD	5.422237166666666	0.0	423.25483333333335
H3K27ac	chrX	139891418	139891917	0.0	1	ENCODE	adrenal-gland_ENCFF089RQD	5.422237166666666	0.0	423.25483333333335
H3K27ac	chrX	139891918	139892417	0.0	1	ENCODE	adrenal-gland_ENCFF089RQD	5.422237166666666	0.0	423.25483333333335
H3K27ac	chrX	139892418	139892917	0.0	1	ENCODE	adrenal-gland_ENCFF089RQD	5.422237166666666	0.0	423.25483333333335
H3K27ac	chrX	139892918	139893417	0.0	1	ENCODE	adrenal-gland_ENCFF089RQD	5.422237166666666	0.0	423.25483333333335
H3K27ac	chrX	139893418	139893917	0.0	1	ENCODE	adrenal-gland_ENCFF089RQD	5.422237166666666	0.0	423.25483333333335
H3K27ac	chrX	139893918	139894417	0.0	1	ENCODE	adrenal-gland_ENCFF089RQD	5.422237166666666	0.0	423.25483333333335
H3K27ac	chrX	139894418	139894917	0.0	1	ENCODE	adrenal-gland_ENCFF089RQD	5.422237166666666	0.0	423.25483333333335
H3K27ac	chrX	139894918	139895417	0.0	1	ENCODE	adrenal-gland_ENCFF089RQD	5.422237166666666	0.0	423.25483333333335
H3K27ac	chrX	139895418	139895917	0.0	1	ENCODE	adrenal-gland_ENCFF089RQD	5.422237166666666	0.0	423.25483333333335
H3K27ac	chrX	139895918	139896417	0.0	1	ENCODE	adrenal-gland_ENCFF089RQD	5.422237166666666	0.0	423.25483333333335
H3K27ac	chrX	139896418	139896917	0.0	1	ENCODE	adrenal-gland_ENCFF089RQD	5.422237166666666	0.0	423.25483333333335
H3K27ac	chrX	139896918	139897417	0.0	1	ENCODE	adrenal-gland_ENCFF089RQD	5.422237166666666	0.0	423.25483333333335
H3K27ac	chrX	139897418	139897917	0.0	1	ENCODE	adrenal-gland_ENCFF089RQD	5.422237166666666	0.0	423.25483333333335
H3K27ac	chrX	139897918	139898417	0.0	1	ENCODE	adrenal-gland_ENCFF089RQD	5.422237166666666	0.0	423.25483333333335
H3K27ac	chrX	139898418	139898917	0.0	1	ENCODE	adrenal-gland_ENCFF089RQD	5.422237166666666	0.0	423.25483333333335
H3K27ac	chrX	139898918	139899417	0.0	1	ENCODE	adrenal-gland_ENCFF089RQD	5.422237166666666	0.0	423.25483333333335
H3K27ac	chrX	139899418	139899917	0.0	1	ENCODE	adrenal-gland_ENCFF089RQD	5.422237166666666	0.0	423.25483333333335
H3K27ac	chrX	139899918	139900417	0.0	1	ENCODE	adrenal-gland_ENCFF089RQD	5.422237166666666	0.0	423.25483333333335
H3K27ac	chrX	139900418	139900917	0.0	1	ENCODE	adrenal-gland_ENCFF089RQD	5.422237166666666	0.0	423.25483333333335
H3K27ac	chrX	139900918	139901417	0.0	1	ENCODE	adrenal-gland_ENCFF089RQD	5.422237166666666	0.0	423.25483333333335
H3K27ac	chrX	139901418	139901917	0.0	1	ENCODE	adrenal-gland_ENCFF089RQD	5.422237166666666	0.0	423.25483333333335
H3K27ac	chrX	139901918	139902417	0.0	1	ENCODE	adrenal-gland_ENCFF089RQD	5.422237166666666	0.0	423.25483333333335
H3K27ac	chrX	139902418	139902917	0.0	1	ENCODE	adrenal-gland_ENCFF089RQD	5.422237166666666	0.0	423.25483333333335
H3K27ac	chrX	139902918	139903417	0.0	1	ENCODE	adrenal-gland_ENCFF089RQD	5.422237166666666	0.0	423.25483333333335
H3K27ac	chrX	139903418	139903917	0.0	1	ENCODE	adrenal-gland_ENCFF089RQD	5.422237166666666	0.0	423.25483333333335
H3K27ac	chrX	139903918	139904417	0.0	1	ENCODE	adrenal-gland_ENCFF089RQD	5.422237166666666	0.0	423.25483333333335
H3K27ac	chrX	139904418	139904917	0.0	1	ENCODE	adrenal-gland_ENCFF089RQD	5.422237166666666	0.0	423.25483333333335
H3K27ac	chrX	139904918	139905417	0.0	1	ENCODE	adrenal-gland_ENCFF089RQD	5.422237166666666	0.0	423.25483333333335
H3K27ac	chrX	139905418	139905917	0.0	1	ENCODE	adrenal-gland_ENCFF089RQD	5.422237166666666	0.0	423.25483333333335
H3K27ac	chrX	139905918	139906417	0.0	1	ENCODE	adrenal-gland_ENCFF089RQD	5.422237166666666	0.0	423.25483333333335
H3K27ac	chrX	139906418	139906917	0.0	1	ENCODE	adrenal-gland_ENCFF089RQD	5.422237166666666	0.0	423.25483333333335
H3K27ac	chrX	139906918	139907417	0.0	1	ENCODE	adrenal-gland_ENCFF089RQD	5.422237166666666	0.0	423.25483333333335
H3K27ac	chrX	139907418	139907917	0.0	1	ENCODE	adrenal-gland_ENCFF089RQD	5.422237166666666	0.0	423.25483333333335
H3K27ac	chrX	139907918	139908417	0.0	1	ENCODE	adrenal-gland_ENCFF089RQD	5.422237166666666	0.0	423.25483333333335
H3K27ac	chrX	139908418	139908917	0.0	1	ENCODE	adrenal-gland_ENCFF089RQD	5.422237166666666	0.0	423.25483333333335
H3K27ac	chrX	139908918	139909417	0.0	1	ENCODE	adrenal-gland_ENCFF089RQD	5.422237166666666	0.0	423.25483333333335
H3K27ac	chrX	139909418	139909917	0.0	1	ENCODE	adrenal-gland_ENCFF089RQD	5.422237166666666	0.0	423.25483333333335
H3K27ac	chrX	139909918	139910417	0.0	1	ENCODE	adrenal-gland_ENCFF089RQD	5.422237166666666	0.0	423.25483333333335
H3K27ac	chrX	139910418	139910917	0.0	1	ENCODE	adrenal-gland_ENCFF089RQD	5.422237166666666	0.0	423.25483333333335
H3K27ac	chrX	139910918	139911417	0.0	1	ENCODE	adrenal-gland_ENCFF089RQD	5.422237166666666	0.0	423.25483333333335
H3K27ac	chrX	139911418	139911917	0.0	1	ENCODE	adrenal-gland_ENCFF089RQD	5.422237166666666	0.0	423.25483333333335
H3K27ac	chrX	139911918	139912417	0.0	1	ENCODE	adrenal-gland_ENCFF089RQD	5.422237166666666	0.0	423.25483333333335
H3K27ac	chrX	139912418	139912917	0.0	1	ENCODE	adrenal-gland_ENCFF089RQD	5.422237166666666	0.0	423.25483333333335
H3K27ac	chrX	139912918	139913417	0.0	1	ENCODE	adrenal-gland_ENCFF089RQD	5.422237166666666	0.0	423.25483333333335
H3K27ac	chrX	139913418	139913917	0.0	1	ENCODE	adrenal-gland_ENCFF089RQD	5.422237166666666	0.0	423.25483333333335
H3K27ac	chrX	139913918	139914417	0.0	1	ENCODE	adrenal-gland_ENCFF089RQD	5.422237166666666	0.0	423.25483333333335
H3K27ac	chrX	139914418	139914917	0.0	1	ENCODE	adrenal-gland_ENCFF089RQD	5.422237166666666	0.0	423.25483333333335
H3K27ac	chrX	139914918	139915417	0.0	1	ENCODE	adrenal-gland_ENCFF089RQD	5.422237166666666	0.0	423.25483333333335
H3K27ac	chrX	139915418	139915917	0.0	1	ENCODE	adrenal-gland_ENCFF089RQD	5.422237166666666	0.0	423.25483333333335
H3K27ac	chrX	139915918	139916417	0.0	1	ENCODE	adrenal-gland_ENCFF089RQD	5.422237166666666	0.0	423.25483333333335
H3K27ac	chrX	139916418	139916917	0.0	1	ENCODE	adrenal-gland_ENCFF089RQD	5.422237166666666	0.0	423.25483333333335
H3K27ac	chr12	54306092	54306591	0.0	2	ENCODE	adrenal-gland_ENCFF115KYR	5.422237166666666	0.0	423.25483333333335
H3K27ac	chr12	54306592	54307091	0.0	2	ENCODE	adrenal-gland_ENCFF115KYR	5.422237166666666	0.0	423.25483333333335
H3K27ac	chr12	54307092	54307591	0.0	2	ENCODE	adrenal-gland_ENCFF115KYR	5.422237166666666	0.0	423.25483333333335
H3K27ac	chr12	54307592	54308091	0.0	2	ENCODE	adrenal-gland_ENCFF115KYR	5.422237166666666	0.0	423.25483333333335
H3K27ac	chr12	54308092	54308591	0.0	2	ENCODE	adrenal-gland_ENCFF115KYR	5.422237166666666	0.0	423.25483333333335
H3K27ac	chr12	54308592	54309091	0.0	2	ENCODE	adrenal-gland_ENCFF115KYR	5.422237166666666	0.0	423.25483333333335
H3K27ac	chr12	54309092	54309591	0.0	2	ENCODE	adrenal-gland_ENCFF115KYR	5.422237166666666	0.0	423.25483333333335
H3K27ac	chr12	54309592	54310091	0.0	2	ENCODE	adrenal-gland_ENCFF115KYR	5.422237166666666	0.0	423.25483333333335
H3K27ac	chr12	54310092	54310591	0.0	2	ENCODE	adrenal-gland_ENCFF115KYR	5.422237166666666	0.0	423.25483333333335
H3K27ac	chr12	54310592	54311091	0.0	2	ENCODE	adrenal-gland_ENCFF115KYR	5.422237166666666	0.0	423.25483333333335
H3K27ac	chr12	54311092	54311591	0.0	2	ENCODE	adrenal-gland_ENCFF115KYR	5.422237166666666	0.0	423.25483333333335
H3K27ac	chr12	54311592	54312091	0.0	2	ENCODE	adrenal-gland_ENCFF115KYR	5.422237166666666	0.0	423.25483333333335
H3K27ac	chr12	54312092	54312591	0.0	2	ENCODE	adrenal-gland_ENCFF115KYR	5.422237166666666	0.0	423.25483333333335
H3K27ac	chr12	54312592	54313091	0.0	2	ENCODE	adrenal-gland_ENCFF115KYR	5.422237166666666	0.0	423.25483333333335
H3K27ac	chr12	54313092	54313591	0.0	2	ENCODE	adrenal-gland_ENCFF115KYR	5.422237166666666	0.0	423.25483333333335
H3K27ac	chr12	54313592	54314091	0.0	2	ENCODE	adrenal-gland_ENCFF115KYR	5.422237166666666	0.0	423.25483333333335
H3K27ac	chr12	54314092	54314591	0.0	2	ENCODE	adrenal-gland_ENCFF115KYR	5.422237166666666	0.0	423.25483333333335
H3K27ac	chr12	54314592	54315091	0.0	2	ENCODE	adrenal-gland_ENCFF115KYR	5.422237166666666	0.0	423.25483333333335
H3K27ac	chr12	54315092	54315591	0.0	2	ENCODE	adrenal-gland_ENCFF115KYR	5.422237166666666	0.0	423.25483333333335
H3K27ac	chr12	54315592	54316091	0.0	2	ENCODE	adrenal-gland_ENCFF115KYR	5.422237166666666	0.0	423.25483333333335
H3K27ac	chr12	54316092	54316591	0.0	2	ENCODE	adrenal-gland_ENCFF115KYR	5.422237166666666	0.0	423.25483333333335
H3K27ac	chr12	54316592	54317091	0.0	2	ENCODE	adrenal-gland_ENCFF115KYR	5.422237166666666	0.0	423.25483333333335
H3K27ac	chr12	54317092	54317591	0.0	2	ENCODE	adrenal-gland_ENCFF115KYR	5.422237166666666	0.0	423.25483333333335
H3K27ac	chr12	54317592	54318091	0.0	2	ENCODE	adrenal-gland_ENCFF115KYR	5.422237166666666	0.0	423.25483333333335
H3K27ac	chr12	54318092	54318591	0.0	2	ENCODE	adrenal-gland_ENCFF115KYR	5.422237166666666	0.0	423.25483333333335
H3K27ac	chr12	54318592	54319091	0.0	2	ENCODE	adrenal-gland_ENCFF115KYR	5.422237166666666	0.0	423.25483333333335
H3K27ac	chr12	54319092	54319591	0.0	2	ENCODE	adrenal-gland_ENCFF115KYR	5.422237166666666	0.0	423.25483333333335
H3K27ac	chr12	54319592	54320091	0.0	2	ENCODE	adrenal-gland_ENCFF115KYR	5.422237166666666	0.0	423.25483333333335
H3K27ac	chr12	54320092	54320591	0.0	2	ENCODE	adrenal-gland_ENCFF115KYR	5.422237166666666	0.0	423.25483333333335
H3K27ac	chr12	54320592	54321091	0.0	2	ENCODE	adrenal-gland_ENCFF115KYR	5.422237166666666	0.0	423.25483333333335
H3K27ac	chr12	54321092	54321591	0.0	2	ENCODE	adrenal-gland_ENCFF115KYR	5.422237166666666	0.0	423.25483333333335
H3K27ac	chr12	54321592	54322091	0.0	2	ENCODE	adrenal-gland_ENCFF115KYR	5.422237166666666	0.0	423.25483333333335
H3K27ac	chr12	54322092	54322591	0.0	2	ENCODE	adrenal-gland_ENCFF115KYR	5.422237166666666	0.0	423.25483333333335
H3K27ac	chr12	54322592	54323091	0.0	2	ENCODE	adrenal-gland_ENCFF115KYR	5.422237166666666	0.0	423.25483333333335
H3K27ac	chr12	54323092	54323591	0.0	2	ENCODE	adrenal-gland_ENCFF115KYR	5.422237166666666	0.0	423.25483333333335
H3K27ac	chr12	54323592	54324091	0.0	2	ENCODE	adrenal-gland_ENCFF115KYR	5.422237166666666	0.0	423.25483333333335
H3K27ac	chr12	54324092	54324591	0.0	2	ENCODE	adrenal-gland_ENCFF115KYR	5.422237166666666	0.0	423.25483333333335
H3K27ac	chr12	54324592	54325091	0.0	2	ENCODE	adrenal-gland_ENCFF115KYR	5.422237166666666	0.0	423.25483333333335
H3K27ac	chr12	54325092	54325591	0.0	2	ENCODE	adrenal-gland_ENCFF115KYR	5.422237166666666	0.0	423.25483333333335
H3K27ac	chr12	54325592	54326091	0.0	2	ENCODE	adrenal-gland_ENCFF115KYR	5.422237166666666	0.0	423.25483333333335
H3K27ac	chr12	54326092	54326591	0.0	2	ENCODE	adrenal-gland_ENCFF115KYR	5.422237166666666	0.0	423.25483333333335
H3K27ac	chr12	54326592	54327091	0.0	2	ENCODE	adrenal-gland_ENCFF115KYR	5.422237166666666	0.0	423.25483333333335
H3K27ac	chr12	54327092	54327591	0.0	2	ENCODE	adrenal-gland_ENCFF115KYR	5.422237166666666	0.0	423.25483333333335
H3K27ac	chr12	54327592	54328091	0.0	2	ENCODE	adrenal-gland_ENCFF115KYR	5.422237166666666	0.0	423.25483333333335
H3K27ac	chr12	54328092	54328591	0.0	2	ENCODE	adrenal-gland_ENCFF115KYR	5.422237166666666	0.0	423.25483333333335
H3K27ac	chr12	54328592	54329091	0.0	2	ENCODE	adrenal-gland_ENCFF115KYR	5.422237166666666	0.0	423.25483333333335
H3K27ac	chr12	54329092	54329591	0.0	2	ENCODE	adrenal-gland_ENCFF115KYR	5.422237166666666	0.0	423.25483333333335
H3K27ac	chr12	54329592	54330091	0.0	2	ENCODE	adrenal-gland_ENCFF115KYR	5.422237166666666	0.0	423.25483333333335
H3K27ac	chr12	54330092	54330591	0.0	2	ENCODE	adrenal-gland_ENCFF115KYR	5.422237166666666	0.0	423.25483333333335
H3K27ac	chr12	54330592	54331091	0.0	2	ENCODE	adrenal-gland_ENCFF115KYR	5.422237166666666	0.0	423.25483333333335
H3K27ac	chr12	54331092	54331591	0.0	2	ENCODE	adrenal-gland_ENCFF115KYR	5.422237166666666	0.0	423.25483333333335
H3K27ac	chr12	54331592	54332091	0.0	2	ENCODE	adrenal-gland_ENCFF115KYR	5.422237166666666	0.0	423.25483333333335
H3K27ac	chr12	54332092	54332591	0.0	2	ENCODE	adrenal-gland_ENCFF115KYR	5.422237166666666	0.0	423.25483333333335
H3K27ac	chr12	54332592	54333091	0.0	2	ENCODE	adrenal-gland_ENCFF115KYR	5.422237166666666	0.0	423.25483333333335
H3K27ac	chr12	54333092	54333591	0.0	2	ENCODE	adrenal-gland_ENCFF115KYR	5.422237166666666	0.0	423.25483333333335
H3K27ac	chr12	54333592	54334091	0.0	2	ENCODE	adrenal-gland_ENCFF115KYR	5.422237166666666	0.0	423.25483333333335
H3K27ac	chr12	54334092	54334591	0.0	2	ENCODE	adrenal-gland_ENCFF115KYR	5.422237166666666	0.0	423.25483333333335
H3K27ac	chr12	54334592	54335091	0.0	2	ENCODE	adrenal-gland_ENCFF115KYR	5.422237166666666	0.0	423.25483333333335
H3K27ac	chr12	54335092	54335591	0.0	2	ENCODE	adrenal-gland_ENCFF115KYR	5.422237166666666	0.0	423.25483333333335
H3K27ac	chr12	54335592	54336091	0.0	2	ENCODE	adrenal-gland_ENCFF115KYR	5.422237166666666	0.0	423.25483333333335
H3K27ac	chr12	54336092	54336591	0.0	2	ENCODE	adrenal-gland_ENCFF115KYR	5.422237166666666	0.0	423.25483333333335
H3K27ac	chr12	54336592	54337091	0.0	2	ENCODE	adrenal-gland_ENCFF115KYR	5.422237166666666	0.0	423.25483333333335
H3K27ac	chr12	54337092	54337591	0.0	2	ENCODE	adrenal-gland_ENCFF115KYR	5.422237166666666	0.0	423.25483333333335
H3K27ac	chr12	54337592	54338091	0.0	2	ENCODE	adrenal-gland_ENCFF115KYR	5.422237166666666	0.0	423.25483333333335
H3K27ac	chr12	54338092	54338591	0.0	2	ENCODE	adrenal-gland_ENCFF115KYR	5.422237166666666	0.0	423.25483333333335
H3K27ac	chr12	54338592	54339091	0.0	2	ENCODE	adrenal-gland_ENCFF115KYR	5.422237166666666	0.0	423.25483333333335
H3K27ac	chr12	54339092	54339591	0.0	2	ENCODE	adrenal-gland_ENCFF115KYR	5.422237166666666	0.0	423.25483333333335
H3K27ac	chr12	54339592	54340091	0.0	2	ENCODE	adrenal-gland_ENCFF115KYR	5.422237166666666	0.0	423.25483333333335
H3K27ac	chr12	54340092	54340591	0.0	2	ENCODE	adrenal-gland_ENCFF115KYR	5.422237166666666	0.0	423.25483333333335
H3K27ac	chr12	54340592	54341091	0.0	2	ENCODE	adrenal-gland_ENCFF115KYR	5.422237166666666	0.0	423.25483333333335
H3K27ac	chr12	54341092	54341591	0.0	2	ENCODE	adrenal-gland_ENCFF115KYR	5.422237166666666	0.0	423.25483333333335
H3K27ac	chr12	54341592	54342091	0.0	2	ENCODE	adrenal-gland_ENCFF115KYR	5.422237166666666	0.0	423.25483333333335
H3K27ac	chr12	54342092	54342591	0.0	2	ENCODE	adrenal-gland_ENCFF115KYR	5.422237166666666	0.0	423.25483333333335
H3K27ac	chr12	54342592	54343091	0.0	2	ENCODE	adrenal-gland_ENCFF115KYR	5.422237166666666	0.0	423.25483333333335
H3K27ac	chr12	54343092	54343591	0.0	2	ENCODE	adrenal-gland_ENCFF115KYR	5.422237166666666	0.0	423.25483333333335
H3K27ac	chr12	54343592	54344091	0.0	2	ENCODE	adrenal-gland_ENCFF115KYR	5.422237166666666	0.0	423.25483333333335
H3K27ac	chr12	54344092	54344591	0.0	2	ENCODE	adrenal-gland_ENCFF115KYR	5.422237166666666	0.0	423.25483333333335
H3K27ac	chr12	54344592	54345091	0.0	2	ENCODE	adrenal-gland_ENCFF115KYR	5.422237166666666	0.0	423.25483333333335
H3K27ac	chr12	54345092	54345591	0.0	2	ENCODE	adrenal-gland_ENCFF115KYR	5.422237166666666	0.0	423.25483333333335
H3K27ac	chr12	54345592	54346091	0.0	2	ENCODE	adrenal-gland_ENCFF115KYR	5.422237166666666	0.0	423.25483333333335
H3K27ac	chr12	54346092	54346591	0.0	2	ENCODE	adrenal-gland_ENCFF115KYR	5.422237166666666	0.0	423.25483333333335
H3K27ac	chr12	54346592	54347091	0.0	2	ENCODE	adrenal-gland_ENCFF115KYR	5.422237166666666	0.0	423.25483333333335
H3K27ac	chr12	54347092	54347591	0.0	2	ENCODE	adrenal-gland_ENCFF115KYR	5.422237166666666	0.0	423.25483333333335
H3K27ac	chr12	54347592	54348091	0.0	2	ENCODE	adrenal-gland_ENCFF115KYR	5.422237166666666	0.0	423.25483333333335
H3K27ac	chr12	54348092	54348591	0.0	2	ENCODE	adrenal-gland_ENCFF115KYR	5.422237166666666	0.0	423.25483333333335
H3K27ac	chr12	54348592	54349091	0.0	2	ENCODE	adrenal-gland_ENCFF115KYR	5.422237166666666	0.0	423.25483333333335
H3K27ac	chr12	54349092	54349591	0.0	2	ENCODE	adrenal-gland_ENCFF115KYR	5.422237166666666	0.0	423.25483333333335
H3K27ac	chr12	54349592	54350091	0.0	2	ENCODE	adrenal-gland_ENCFF115KYR	5.422237166666666	0.0	423.25483333333335
H3K27ac	chr12	54350092	54350591	0.0	2	ENCODE	adrenal-gland_ENCFF115KYR	5.422237166666666	0.0	423.25483333333335
H3K27ac	chr12	54350592	54351091	0.0	2	ENCODE	adrenal-gland_ENCFF115KYR	5.422237166666666	0.0	423.25483333333335
H3K27ac	chr12	54351092	54351591	0.0	2	ENCODE	adrenal-gland_ENCFF115KYR	5.422237166666666	0.0	423.25483333333335
H3K27ac	chr12	54351592	54352091	0.0	2	ENCODE	adrenal-gland_ENCFF115KYR	5.422237166666666	0.0	423.25483333333335
H3K27ac	chr12	54352092	54352591	0.0	2	ENCODE	adrenal-gland_ENCFF115KYR	5.422237166666666	0.0	423.25483333333335
H3K27ac	chr12	54352592	54353091	0.0	2	ENCODE	adrenal-gland_ENCFF115KYR	5.422237166666666	0.0	423.25483333333335
H3K27ac	chr12	54353092	54353591	0.0	2	ENCODE	adrenal-gland_ENCFF115KYR	5.422237166666666	0.0	423.25483333333335
H3K27ac	chr12	54353592	54354091	0.0	2	ENCODE	adrenal-gland_ENCFF115KYR	5.422237166666666	0.0	423.25483333333335
H3K27ac	chr12	54354092	54354591	0.0	2	ENCODE	adrenal-gland_ENCFF115KYR	5.422237166666666	0.0	423.25483333333335
H3K27ac	chr12	54354592	54355091	0.0	2	ENCODE	adrenal-gland_ENCFF115KYR	5.422237166666666	0.0	423.25483333333335
H3K27ac	chr12	54355092	54355591	0.0	2	ENCODE	adrenal-gland_ENCFF115KYR	5.422237166666666	0.0	423.25483333333335
H3K27ac	chr12	54355592	54356091	0.0	2	ENCODE	adrenal-gland_ENCFF115KYR	5.422237166666666	0.0	423.25483333333335
H3K27ac	chr12	54356092	54356591	0.0	2	ENCODE	adrenal-gland_ENCFF115KYR	5.422237166666666	0.0	423.25483333333335
H3K27ac	chr12	54356592	54357091	0.0	2	ENCODE	adrenal-gland_ENCFF115KYR	5.422237166666666	0.0	423.25483333333335
H3K27ac	chr12	54357092	54357591	0.0	2	ENCODE	adrenal-gland_ENCFF115KYR	5.422237166666666	0.0	423.25483333333335
H3K27ac	chr12	54357592	54358091	0.0	2	ENCODE	adrenal-gland_ENCFF115KYR	5.422237166666666	0.0	423.25483333333335
H3K27ac	chr12	54358092	54358591	0.0	2	ENCODE	adrenal-gland_ENCFF115KYR	5.422237166666666	0.0	423.25483333333335
H3K27ac	chr12	54358592	54359091	0.0	2	ENCODE	adrenal-gland_ENCFF115KYR	5.422237166666666	0.0	423.25483333333335
H3K27ac	chr12	54359092	54359591	0.0	2	ENCODE	adrenal-gland_ENCFF115KYR	5.422237166666666	0.0	423.25483333333335
H3K27ac	chr12	54359592	54360091	0.0	2	ENCODE	adrenal-gland_ENCFF115KYR	5.422237166666666	0.0	423.25483333333335
H3K27ac	chr12	54360092	54360591	0.0	2	ENCODE	adrenal-gland_ENCFF115KYR	5.422237166666666	0.0	423.25483333333335
H3K27ac	chr12	54360592	54361091	0.0	2	ENCODE	adrenal-gland_ENCFF115KYR	5.422237166666666	0.0	423.25483333333335
H3K27ac	chr12	54361092	54361591	0.0	2	ENCODE	adrenal-gland_ENCFF115KYR	5.422237166666666	0.0	423.25483333333335
H3K27ac	chr12	54361592	54362091	0.0	2	ENCODE	adrenal-gland_ENCFF115KYR	5.422237166666666	0.0	423.25483333333335
H3K27ac	chr12	54362092	54362591	0.0	2	ENCODE	adrenal-gland_ENCFF115KYR	5.422237166666666	0.0	423.25483333333335
H3K27ac	chr12	54362592	54363091	0.0	2	ENCODE	adrenal-gland_ENCFF115KYR	5.422237166666666	0.0	423.25483333333335
H3K27ac	chr12	54363092	54363591	0.0	2	ENCODE	adrenal-gland_ENCFF115KYR	5.422237166666666	0.0	423.25483333333335
H3K27ac	chr12	54363592	54364091	0.0	2	ENCODE	adrenal-gland_ENCFF115KYR	5.422237166666666	0.0	423.25483333333335
H3K27ac	chr12	54364092	54364591	0.0	2	ENCODE	adrenal-gland_ENCFF115KYR	5.422237166666666	0.0	423.25483333333335
H3K27ac	chr12	54364592	54365091	0.0	2	ENCODE	adrenal-gland_ENCFF115KYR	5.422237166666666	0.0	423.25483333333335
H3K27ac	chr12	54365092	54365591	0.0	2	ENCODE	adrenal-gland_ENCFF115KYR	5.422237166666666	0.0	423.25483333333335
H3K27ac	chr12	54365592	54366091	0.0	2	ENCODE	adrenal-gland_ENCFF115KYR	5.422237166666666	0.0	423.25483333333335
H3K27ac	chr12	54366092	54366591	0.0	2	ENCODE	adrenal-gland_ENCFF115KYR	5.422237166666666	0.0	423.25483333333335
H3K27ac	chr12	54366592	54367091	0.0	2	ENCODE	adrenal-gland_ENCFF115KYR	5.422237166666666	0.0	423.25483333333335
H3K27ac	chr12	54367092	54367591	0.0	2	ENCODE	adrenal-gland_ENCFF115KYR	5.422237166666666	0.0	423.25483333333335
H3K27ac	chr12	54367592	54368091	0.0	2	ENCODE	adrenal-gland_ENCFF115KYR	5.422237166666666	0.0	423.25483333333335
H3K27ac	chr12	54368092	54368591	0.0	2	ENCODE	adrenal-gland_ENCFF115KYR	5.422237166666666	0.0	423.25483333333335
H3K27ac	chr12	54368592	54369091	0.0	2	ENCODE	adrenal-gland_ENCFF115KYR	5.422237166666666	0.0	423.25483333333335
H3K27ac	chr12	54369092	54369591	0.0	2	ENCODE	adrenal-gland_ENCFF115KYR	5.422237166666666	0.0	423.25483333333335
H3K27ac	chr12	54369592	54370091	0.0	2	ENCODE	adrenal-gland_ENCFF115KYR	5.422237166666666	0.0	423.25483333333335
H3K27ac	chr12	54370092	54370591	0.0	2	ENCODE	adrenal-gland_ENCFF115KYR	5.422237166666666	0.0	423.25483333333335
H3K27ac	chr12	54370592	54371091	0.0	2	ENCODE	adrenal-gland_ENCFF115KYR	5.422237166666666	0.0	423.25483333333335
H3K27ac	chr12	54371092	54371591	0.0	2	ENCODE	adrenal-gland_ENCFF115KYR	5.422237166666666	0.0	423.25483333333335
H3K27ac	chr12	54371592	54372091	0.0	2	ENCODE	adrenal-gland_ENCFF115KYR	5.422237166666666	0.0	423.25483333333335
H3K27ac	chr12	54372092	54372591	0.0	2	ENCODE	adrenal-gland_ENCFF115KYR	5.422237166666666	0.0	423.25483333333335
H3K27ac	chr12	54372592	54373091	0.0	2	ENCODE	adrenal-gland_ENCFF115KYR	5.422237166666666	0.0	423.25483333333335
H3K27ac	chr12	54373092	54373591	0.0	2	ENCODE	adrenal-gland_ENCFF115KYR	5.422237166666666	0.0	423.25483333333335
H3K27ac	chr12	54373592	54374091	0.0	2	ENCODE	adrenal-gland_ENCFF115KYR	5.422237166666666	0.0	423.25483333333335
H3K27ac	chr12	54374092	54374591	0.0	2	ENCODE	adrenal-gland_ENCFF115KYR	5.422237166666666	0.0	423.25483333333335
H3K27ac	chr12	54374592	54375091	0.0	2	ENCODE	adrenal-gland_ENCFF115KYR	5.422237166666666	0.0	423.25483333333335
H3K27ac	chr12	54375092	54375591	0.0	2	ENCODE	adrenal-gland_ENCFF115KYR	5.422237166666666	0.0	423.25483333333335
H3K27ac	chr12	54375592	54376091	0.0	2	ENCODE	adrenal-gland_ENCFF115KYR	5.422237166666666	0.0	423.25483333333335
H3K27ac	chr12	54376092	54376591	0.0	2	ENCODE	adrenal-gland_ENCFF115KYR	5.422237166666666	0.0	423.25483333333335
H3K27ac	chr12	54376592	54377091	0.0	2	ENCODE	adrenal-gland_ENCFF115KYR	5.422237166666666	0.0	423.25483333333335
H3K27ac	chr12	54377092	54377591	0.0	2	ENCODE	adrenal-gland_ENCFF115KYR	5.422237166666666	0.0	423.25483333333335
H3K27ac	chr12	54377592	54378091	0.0	2	ENCODE	adrenal-gland_ENCFF115KYR	5.422237166666666	0.0	423.25483333333335
H3K27ac	chr12	54378092	54378591	0.0	2	ENCODE	adrenal-gland_ENCFF115KYR	5.422237166666666	0.0	423.25483333333335
H3K27ac	chr12	54378592	54379091	0.0	2	ENCODE	adrenal-gland_ENCFF115KYR	5.422237166666666	0.0	423.25483333333335
H3K27ac	chr12	54379092	54379591	0.0	2	ENCODE	adrenal-gland_ENCFF115KYR	5.422237166666666	0.0	423.25483333333335
H3K27ac	chr12	54379592	54380091	0.0	2	ENCODE	adrenal-gland_ENCFF115KYR	5.422237166666666	0.0	423.25483333333335
H3K27ac	chr12	54380092	54380591	0.0	2	ENCODE	adrenal-gland_ENCFF115KYR	5.422237166666666	0.0	423.25483333333335
H3K27ac	chr12	54380592	54381091	0.0	2	ENCODE	adrenal-gland_ENCFF115KYR	5.422237166666666	0.0	423.25483333333335
H3K27ac	chr12	54381092	54381591	0.0	2	ENCODE	adrenal-gland_ENCFF115KYR	5.422237166666666	0.0	423.25483333333335
H3K27ac	chr12	54381592	54382091	0.0	2	ENCODE	adrenal-gland_ENCFF115KYR	5.422237166666666	0.0	423.25483333333335
H3K27ac	chr12	54382092	54382591	0.0	2	ENCODE	adrenal-gland_ENCFF115KYR	5.422237166666666	0.0	423.25483333333335
H3K27ac	chr12	54382592	54383091	0.0	2	ENCODE	adrenal-gland_ENCFF115KYR	5.422237166666666	0.0	423.25483333333335
H3K27ac	chr12	54383092	54383591	0.0	2	ENCODE	adrenal-gland_ENCFF115KYR	5.422237166666666	0.0	423.25483333333335
H3K27ac	chr12	54383592	54384091	0.0	2	ENCODE	adrenal-gland_ENCFF115KYR	5.422237166666666	0.0	423.25483333333335
H3K27ac	chr12	54384092	54384591	0.0	2	ENCODE	adrenal-gland_ENCFF115KYR	5.422237166666666	0.0	423.25483333333335
H3K27ac	chr12	54384592	54385091	0.0	2	ENCODE	adrenal-gland_ENCFF115KYR	5.422237166666666	0.0	423.25483333333335
H3K27ac	chr12	54385092	54385591	0.0	2	ENCODE	adrenal-gland_ENCFF115KYR	5.422237166666666	0.0	423.25483333333335
H3K27ac	chr12	54385592	54386091	0.0	2	ENCODE	adrenal-gland_ENCFF115KYR	5.422237166666666	0.0	423.25483333333335
H3K27ac	chr12	54386092	54386591	0.0	2	ENCODE	adrenal-gland_ENCFF115KYR	5.422237166666666	0.0	423.25483333333335
H3K27ac	chr12	54386592	54387091	0.0	2	ENCODE	adrenal-gland_ENCFF115KYR	5.422237166666666	0.0	423.25483333333335
H3K27ac	chr12	54387092	54387591	0.0	2	ENCODE	adrenal-gland_ENCFF115KYR	5.422237166666666	0.0	423.25483333333335
H3K27ac	chr12	54387592	54388091	0.0	2	ENCODE	adrenal-gland_ENCFF115KYR	5.422237166666666	0.0	423.25483333333335
H3K27ac	chr12	54388092	54388591	0.0	2	ENCODE	adrenal-gland_ENCFF115KYR	5.422237166666666	0.0	423.25483333333335
H3K27ac	chr12	54388592	54389091	0.0	2	ENCODE	adrenal-gland_ENCFF115KYR	5.422237166666666	0.0	423.25483333333335
H3K27ac	chr12	54389092	54389591	0.0	2	ENCODE	adrenal-gland_ENCFF115KYR	5.422237166666666	0.0	423.25483333333335
H3K27ac	chr12	54389592	54390091	0.0	2	ENCODE	adrenal-gland_ENCFF115KYR	5.422237166666666	0.0	423.25483333333335
H3K27ac	chr12	54390092	54390591	0.0	2	ENCODE	adrenal-gland_ENCFF115KYR	5.422237166666666	0.0	423.25483333333335
H3K27ac	chr12	54390592	54391091	0.0	2	ENCODE	adrenal-gland_ENCFF115KYR	5.422237166666666	0.0	423.25483333333335
H3K27ac	chr12	54391092	54391591	0.0	2	ENCODE	adrenal-gland_ENCFF115KYR	5.422237166666666	0.0	423.25483333333335
H3K27ac	chr12	54391592	54392091	0.0	2	ENCODE	adrenal-gland_ENCFF115KYR	5.422237166666666	0.0	423.25483333333335
H3K27ac	chr12	54392092	54392591	0.0	2	ENCODE	adrenal-gland_ENCFF115KYR	5.422237166666666	0.0	423.25483333333335
H3K27ac	chr12	54392592	54393091	0.0	2	ENCODE	adrenal-gland_ENCFF115KYR	5.422237166666666	0.0	423.25483333333335
H3K27ac	chr12	54393092	54393591	0.0	2	ENCODE	adrenal-gland_ENCFF115KYR	5.422237166666666	0.0	423.25483333333335
H3K27ac	chr12	54393592	54394091	0.0	2	ENCODE	adrenal-gland_ENCFF115KYR	5.422237166666666	0.0	423.25483333333335
H3K27ac	chr12	54394092	54394591	4.83671	2	ENCODE	adrenal-gland_ENCFF115KYR	5.422237166666666	0.0	423.25483333333335
H3K27ac	chr12	54394592	54395091	0.0	2	ENCODE	adrenal-gland_ENCFF115KYR	5.422237166666666	0.0	423.25483333333335
H3K27ac	chr12	54395092	54395591	0.0	2	ENCODE	adrenal-gland_ENCFF115KYR	5.422237166666666	0.0	423.25483333333335
H3K27ac	chr12	54395592	54396091	0.0	2	ENCODE	adrenal-gland_ENCFF115KYR	5.422237166666666	0.0	423.25483333333335
H3K27ac	chr12	54396092	54396591	0.0	2	ENCODE	adrenal-gland_ENCFF115KYR	5.422237166666666	0.0	423.25483333333335
H3K27ac	chr12	54396592	54397091	0.0	2	ENCODE	adrenal-gland_ENCFF115KYR	5.422237166666666	0.0	423.25483333333335
H3K27ac	chr12	54397092	54397591	0.0	2	ENCODE	adrenal-gland_ENCFF115KYR	5.422237166666666	0.0	423.25483333333335
H3K27ac	chr12	54397592	54398091	0.0	2	ENCODE	adrenal-gland_ENCFF115KYR	5.422237166666666	0.0	423.25483333333335
H3K27ac	chr12	54398092	54398591	0.0	2	ENCODE	adrenal-gland_ENCFF115KYR	5.422237166666666	0.0	423.25483333333335
H3K27ac	chr12	54398592	54399091	0.0	2	ENCODE	adrenal-gland_ENCFF115KYR	5.422237166666666	0.0	423.25483333333335
H3K27ac	chr12	54399092	54399591	0.0	2	ENCODE	adrenal-gland_ENCFF115KYR	5.422237166666666	0.0	423.25483333333335
H3K27ac	chr12	54399592	54400091	4.47762	2	ENCODE	adrenal-gland_ENCFF115KYR	5.422237166666666	0.0	423.25483333333335
H3K27ac	chr12	54400092	54400591	0.0	2	ENCODE	adrenal-gland_ENCFF115KYR	5.422237166666666	0.0	423.25483333333335
H3K27ac	chr12	54400592	54401091	0.0	2	ENCODE	adrenal-gland_ENCFF115KYR	5.422237166666666	0.0	423.25483333333335
H3K27ac	chr12	54401092	54401591	0.0	2	ENCODE	adrenal-gland_ENCFF115KYR	5.422237166666666	0.0	423.25483333333335
H3K27ac	chr12	54401592	54402091	0.0	2	ENCODE	adrenal-gland_ENCFF115KYR	5.422237166666666	0.0	423.25483333333335
H3K27ac	chr12	54402092	54402591	0.0	2	ENCODE	adrenal-gland_ENCFF115KYR	5.422237166666666	0.0	423.25483333333335
H3K27ac	chr12	54402592	54403091	0.0	2	ENCODE	adrenal-gland_ENCFF115KYR	5.422237166666666	0.0	423.25483333333335
H3K27ac	chr12	54403092	54403591	4.15779	2	ENCODE	adrenal-gland_ENCFF115KYR	5.422237166666666	0.0	423.25483333333335
H3K27ac	chr12	54403592	54404091	2.00367	2	ENCODE	adrenal-gland_ENCFF115KYR	5.422237166666666	0.0	423.25483333333335
H3K27ac	chr12	54404092	54404591	0.0	2	ENCODE	adrenal-gland_ENCFF115KYR	5.422237166666666	0.0	423.25483333333335
H3K27ac	chr12	54404592	54405091	0.0	2	ENCODE	adrenal-gland_ENCFF115KYR	5.422237166666666	0.0	423.25483333333335
H3K27ac	chr12	54405092	54405591	0.0	2	ENCODE	adrenal-gland_ENCFF115KYR	5.422237166666666	0.0	423.25483333333335
H3K27ac	chr12	54405592	54406091	0.0	2	ENCODE	adrenal-gland_ENCFF115KYR	5.422237166666666	0.0	423.25483333333335
H3K27ac	chr12	54406092	54406591	0.0	2	ENCODE	adrenal-gland_ENCFF115KYR	5.422237166666666	0.0	423.25483333333335
H3K27ac	chr12	54406592	54407091	2.57615	2	ENCODE	adrenal-gland_ENCFF115KYR	5.422237166666666	0.0	423.25483333333335
H3K27ac	chr12	54407092	54407591	0.0	2	ENCODE	adrenal-gland_ENCFF115KYR	5.422237166666666	0.0	423.25483333333335
H3K27ac	chr12	54407592	54408091	0.0	2	ENCODE	adrenal-gland_ENCFF115KYR	5.422237166666666	0.0	423.25483333333335
H3K27ac	chr12	54408092	54408591	4.2652199999999985	2	ENCODE	adrenal-gland_ENCFF115KYR	5.422237166666666	0.0	423.25483333333335
H3K27ac	chr12	54408592	54409091	0.0	2	ENCODE	adrenal-gland_ENCFF115KYR	5.422237166666666	0.0	423.25483333333335
H3K27ac	chr12	54409092	54409591	0.0	2	ENCODE	adrenal-gland_ENCFF115KYR	5.422237166666666	0.0	423.25483333333335
H3K27ac	chr12	54409592	54410091	0.0	2	ENCODE	adrenal-gland_ENCFF115KYR	5.422237166666666	0.0	423.25483333333335
H3K27ac	chr12	54410092	54410591	0.0	2	ENCODE	adrenal-gland_ENCFF115KYR	5.422237166666666	0.0	423.25483333333335
H3K27ac	chr12	54410592	54411091	0.0	2	ENCODE	adrenal-gland_ENCFF115KYR	5.422237166666666	0.0	423.25483333333335
H3K27ac	chr12	54411092	54411591	0.0	2	ENCODE	adrenal-gland_ENCFF115KYR	5.422237166666666	0.0	423.25483333333335
H3K27ac	chr12	54411592	54412091	0.0	2	ENCODE	adrenal-gland_ENCFF115KYR	5.422237166666666	0.0	423.25483333333335
H3K27ac	chr12	54412092	54412591	10.45129	2	ENCODE	adrenal-gland_ENCFF115KYR	5.422237166666666	0.0	423.25483333333335
H3K27ac	chr12	54412592	54413091	0.0	2	ENCODE	adrenal-gland_ENCFF115KYR	5.422237166666666	0.0	423.25483333333335
H3K27ac	chr12	54413092	54413591	0.0	2	ENCODE	adrenal-gland_ENCFF115KYR	5.422237166666666	0.0	423.25483333333335
H3K27ac	chr12	54413592	54414091	0.0	2	ENCODE	adrenal-gland_ENCFF115KYR	5.422237166666666	0.0	423.25483333333335
H3K27ac	chr12	54414092	54414591	0.0	2	ENCODE	adrenal-gland_ENCFF115KYR	5.422237166666666	0.0	423.25483333333335
H3K27ac	chr12	54414592	54415091	0.0	2	ENCODE	adrenal-gland_ENCFF115KYR	5.422237166666666	0.0	423.25483333333335
H3K27ac	chr12	54415092	54415591	3.12328	2	ENCODE	adrenal-gland_ENCFF115KYR	5.422237166666666	0.0	423.25483333333335
H3K27ac	chr12	54415592	54416091	0.0	2	ENCODE	adrenal-gland_ENCFF115KYR	5.422237166666666	0.0	423.25483333333335
H3K27ac	chr12	54416092	54416591	0.0	2	ENCODE	adrenal-gland_ENCFF115KYR	5.422237166666666	0.0	423.25483333333335
H3K27ac	chr12	54416592	54417091	0.0	2	ENCODE	adrenal-gland_ENCFF115KYR	5.422237166666666	0.0	423.25483333333335
H3K27ac	chr12	54417092	54417591	3.30614	2	ENCODE	adrenal-gland_ENCFF115KYR	5.422237166666666	0.0	423.25483333333335
H3K27ac	chr12	54417592	54418091	3.28269	2	ENCODE	adrenal-gland_ENCFF115KYR	5.422237166666666	0.0	423.25483333333335
H3K27ac	chr12	54418092	54418591	0.0	2	ENCODE	adrenal-gland_ENCFF115KYR	5.422237166666666	0.0	423.25483333333335
H3K27ac	chr12	54418592	54419091	3.09598	2	ENCODE	adrenal-gland_ENCFF115KYR	5.422237166666666	0.0	423.25483333333335
H3K27ac	chr7	5516779	5517278	0.0	2	ENCODE	adrenal-gland_ENCFF115KYR	5.422237166666666	0.0	423.25483333333335
H3K27ac	chr7	5517279	5517778	0.0	2	ENCODE	adrenal-gland_ENCFF115KYR	5.422237166666666	0.0	423.25483333333335
H3K27ac	chr7	5517779	5518278	0.0	2	ENCODE	adrenal-gland_ENCFF115KYR	5.422237166666666	0.0	423.25483333333335
H3K27ac	chr7	5518279	5518778	0.0	2	ENCODE	adrenal-gland_ENCFF115KYR	5.422237166666666	0.0	423.25483333333335
H3K27ac	chr7	5518779	5519278	0.0	2	ENCODE	adrenal-gland_ENCFF115KYR	5.422237166666666	0.0	423.25483333333335
H3K27ac	chr7	5519279	5519778	0.0	2	ENCODE	adrenal-gland_ENCFF115KYR	5.422237166666666	0.0	423.25483333333335
H3K27ac	chr7	5519779	5520278	0.0	2	ENCODE	adrenal-gland_ENCFF115KYR	5.422237166666666	0.0	423.25483333333335
H3K27ac	chr7	5520279	5520778	0.0	2	ENCODE	adrenal-gland_ENCFF115KYR	5.422237166666666	0.0	423.25483333333335
H3K27ac	chr7	5520779	5521278	0.0	2	ENCODE	adrenal-gland_ENCFF115KYR	5.422237166666666	0.0	423.25483333333335
H3K27ac	chr7	5521279	5521778	0.0	2	ENCODE	adrenal-gland_ENCFF115KYR	5.422237166666666	0.0	423.25483333333335
H3K27ac	chr7	5521779	5522278	0.0	2	ENCODE	adrenal-gland_ENCFF115KYR	5.422237166666666	0.0	423.25483333333335
H3K27ac	chr7	5522279	5522778	0.0	2	ENCODE	adrenal-gland_ENCFF115KYR	5.422237166666666	0.0	423.25483333333335
H3K27ac	chr7	5522779	5523278	0.0	2	ENCODE	adrenal-gland_ENCFF115KYR	5.422237166666666	0.0	423.25483333333335
H3K27ac	chr7	5523279	5523778	0.0	2	ENCODE	adrenal-gland_ENCFF115KYR	5.422237166666666	0.0	423.25483333333335
H3K27ac	chr7	5523779	5524278	0.0	2	ENCODE	adrenal-gland_ENCFF115KYR	5.422237166666666	0.0	423.25483333333335
H3K27ac	chr7	5524279	5524778	0.0	2	ENCODE	adrenal-gland_ENCFF115KYR	5.422237166666666	0.0	423.25483333333335
H3K27ac	chr7	5524779	5525278	0.0	2	ENCODE	adrenal-gland_ENCFF115KYR	5.422237166666666	0.0	423.25483333333335
H3K27ac	chr7	5525279	5525778	0.0	2	ENCODE	adrenal-gland_ENCFF115KYR	5.422237166666666	0.0	423.25483333333335
H3K27ac	chr7	5525779	5526278	0.0	2	ENCODE	adrenal-gland_ENCFF115KYR	5.422237166666666	0.0	423.25483333333335
H3K27ac	chr7	5526279	5526778	2.74507	2	ENCODE	adrenal-gland_ENCFF115KYR	5.422237166666666	0.0	423.25483333333335
H3K27ac	chr7	5526779	5527278	0.0	2	ENCODE	adrenal-gland_ENCFF115KYR	5.422237166666666	0.0	423.25483333333335
H3K27ac	chr7	5527279	5527778	0.0	2	ENCODE	adrenal-gland_ENCFF115KYR	5.422237166666666	0.0	423.25483333333335
H3K27ac	chr7	5527779	5528278	0.0	2	ENCODE	adrenal-gland_ENCFF115KYR	5.422237166666666	0.0	423.25483333333335
H3K27ac	chr7	5528279	5528778	0.0	2	ENCODE	adrenal-gland_ENCFF115KYR	5.422237166666666	0.0	423.25483333333335
H3K27ac	chr7	5528779	5529278	0.0	2	ENCODE	adrenal-gland_ENCFF115KYR	5.422237166666666	0.0	423.25483333333335
H3K27ac	chr7	5529279	5529778	0.0	2	ENCODE	adrenal-gland_ENCFF115KYR	5.422237166666666	0.0	423.25483333333335
H3K27ac	chr7	5529779	5530278	0.0	2	ENCODE	adrenal-gland_ENCFF115KYR	5.422237166666666	0.0	423.25483333333335
H3K27ac	chr7	5530279	5530778	0.0	2	ENCODE	adrenal-gland_ENCFF115KYR	5.422237166666666	0.0	423.25483333333335
H3K27ac	chr7	5530779	5531278	0.0	2	ENCODE	adrenal-gland_ENCFF115KYR	5.422237166666666	0.0	423.25483333333335
H3K27ac	chr7	5531279	5531778	0.0	2	ENCODE	adrenal-gland_ENCFF115KYR	5.422237166666666	0.0	423.25483333333335
H3K27ac	chr7	5531779	5532278	0.0	2	ENCODE	adrenal-gland_ENCFF115KYR	5.422237166666666	0.0	423.25483333333335
H3K27ac	chr7	5532279	5532778	0.0	2	ENCODE	adrenal-gland_ENCFF115KYR	5.422237166666666	0.0	423.25483333333335
H3K27ac	chr7	5532779	5533278	0.0	2	ENCODE	adrenal-gland_ENCFF115KYR	5.422237166666666	0.0	423.25483333333335
H3K27ac	chr7	5533279	5533778	0.0	2	ENCODE	adrenal-gland_ENCFF115KYR	5.422237166666666	0.0	423.25483333333335
H3K27ac	chr7	5533779	5534278	0.0	2	ENCODE	adrenal-gland_ENCFF115KYR	5.422237166666666	0.0	423.25483333333335
H3K27ac	chr7	5534279	5534778	0.0	2	ENCODE	adrenal-gland_ENCFF115KYR	5.422237166666666	0.0	423.25483333333335
H3K27ac	chr7	5534779	5535278	0.0	2	ENCODE	adrenal-gland_ENCFF115KYR	5.422237166666666	0.0	423.25483333333335
H3K27ac	chr7	5535279	5535778	5.23492	2	ENCODE	adrenal-gland_ENCFF115KYR	5.422237166666666	0.0	423.25483333333335
H3K27ac	chr7	5535779	5536278	0.0	2	ENCODE	adrenal-gland_ENCFF115KYR	5.422237166666666	0.0	423.25483333333335
H3K27ac	chr7	5536279	5536778	0.0	2	ENCODE	adrenal-gland_ENCFF115KYR	5.422237166666666	0.0	423.25483333333335
H3K27ac	chr7	5536779	5537278	0.0	2	ENCODE	adrenal-gland_ENCFF115KYR	5.422237166666666	0.0	423.25483333333335
H3K27ac	chr7	5537279	5537778	0.0	2	ENCODE	adrenal-gland_ENCFF115KYR	5.422237166666666	0.0	423.25483333333335
H3K27ac	chr7	5537779	5538278	0.0	2	ENCODE	adrenal-gland_ENCFF115KYR	5.422237166666666	0.0	423.25483333333335
H3K27ac	chr7	5538279	5538778	0.0	2	ENCODE	adrenal-gland_ENCFF115KYR	5.422237166666666	0.0	423.25483333333335
H3K27ac	chr7	5538779	5539278	0.0	2	ENCODE	adrenal-gland_ENCFF115KYR	5.422237166666666	0.0	423.25483333333335
H3K27ac	chr7	5539279	5539778	0.0	2	ENCODE	adrenal-gland_ENCFF115KYR	5.422237166666666	0.0	423.25483333333335
H3K27ac	chr7	5539779	5540278	0.0	2	ENCODE	adrenal-gland_ENCFF115KYR	5.422237166666666	0.0	423.25483333333335
H3K27ac	chr7	5540279	5540778	0.0	2	ENCODE	adrenal-gland_ENCFF115KYR	5.422237166666666	0.0	423.25483333333335
H3K27ac	chr7	5540779	5541278	0.0	2	ENCODE	adrenal-gland_ENCFF115KYR	5.422237166666666	0.0	423.25483333333335
H3K27ac	chr7	5541279	5541778	0.0	2	ENCODE	adrenal-gland_ENCFF115KYR	5.422237166666666	0.0	423.25483333333335
H3K27ac	chr7	5541779	5542278	0.0	2	ENCODE	adrenal-gland_ENCFF115KYR	5.422237166666666	0.0	423.25483333333335
H3K27ac	chr7	5542279	5542778	0.0	2	ENCODE	adrenal-gland_ENCFF115KYR	5.422237166666666	0.0	423.25483333333335
H3K27ac	chr7	5542779	5543278	0.0	2	ENCODE	adrenal-gland_ENCFF115KYR	5.422237166666666	0.0	423.25483333333335
H3K27ac	chr7	5543279	5543778	0.0	2	ENCODE	adrenal-gland_ENCFF115KYR	5.422237166666666	0.0	423.25483333333335
H3K27ac	chr7	5543779	5544278	0.0	2	ENCODE	adrenal-gland_ENCFF115KYR	5.422237166666666	0.0	423.25483333333335
H3K27ac	chr7	5544279	5544778	0.0	2	ENCODE	adrenal-gland_ENCFF115KYR	5.422237166666666	0.0	423.25483333333335
H3K27ac	chr7	5544779	5545278	0.0	2	ENCODE	adrenal-gland_ENCFF115KYR	5.422237166666666	0.0	423.25483333333335
H3K27ac	chr7	5545279	5545778	0.0	2	ENCODE	adrenal-gland_ENCFF115KYR	5.422237166666666	0.0	423.25483333333335
H3K27ac	chr7	5545779	5546278	0.0	2	ENCODE	adrenal-gland_ENCFF115KYR	5.422237166666666	0.0	423.25483333333335
H3K27ac	chr7	5546279	5546778	0.0	2	ENCODE	adrenal-gland_ENCFF115KYR	5.422237166666666	0.0	423.25483333333335
H3K27ac	chr7	5546779	5547278	0.0	2	ENCODE	adrenal-gland_ENCFF115KYR	5.422237166666666	0.0	423.25483333333335
H3K27ac	chr7	5547279	5547778	0.0	2	ENCODE	adrenal-gland_ENCFF115KYR	5.422237166666666	0.0	423.25483333333335
H3K27ac	chr7	5547779	5548278	0.0	2	ENCODE	adrenal-gland_ENCFF115KYR	5.422237166666666	0.0	423.25483333333335
H3K27ac	chr7	5548279	5548778	2.86357	2	ENCODE	adrenal-gland_ENCFF115KYR	5.422237166666666	0.0	423.25483333333335
H3K27ac	chr7	5548779	5549278	0.0	2	ENCODE	adrenal-gland_ENCFF115KYR	5.422237166666666	0.0	423.25483333333335
H3K27ac	chr7	5549279	5549778	0.0	2	ENCODE	adrenal-gland_ENCFF115KYR	5.422237166666666	0.0	423.25483333333335
H3K27ac	chr7	5549779	5550278	0.0	2	ENCODE	adrenal-gland_ENCFF115KYR	5.422237166666666	0.0	423.25483333333335
H3K27ac	chr7	5550279	5550778	0.0	2	ENCODE	adrenal-gland_ENCFF115KYR	5.422237166666666	0.0	423.25483333333335
H3K27ac	chr7	5550779	5551278	0.0	2	ENCODE	adrenal-gland_ENCFF115KYR	5.422237166666666	0.0	423.25483333333335
H3K27ac	chr7	5551279	5551778	0.0	2	ENCODE	adrenal-gland_ENCFF115KYR	5.422237166666666	0.0	423.25483333333335
H3K27ac	chr7	5551779	5552278	0.0	2	ENCODE	adrenal-gland_ENCFF115KYR	5.422237166666666	0.0	423.25483333333335
H3K27ac	chr7	5552279	5552778	0.0	2	ENCODE	adrenal-gland_ENCFF115KYR	5.422237166666666	0.0	423.25483333333335
H3K27ac	chr7	5552779	5553278	0.0	2	ENCODE	adrenal-gland_ENCFF115KYR	5.422237166666666	0.0	423.25483333333335
H3K27ac	chr7	5553279	5553778	12.27864	2	ENCODE	adrenal-gland_ENCFF115KYR	5.422237166666666	0.0	423.25483333333335
H3K27ac	chr7	5553779	5554278	0.0	2	ENCODE	adrenal-gland_ENCFF115KYR	5.422237166666666	0.0	423.25483333333335
H3K27ac	chr7	5554279	5554778	0.0	2	ENCODE	adrenal-gland_ENCFF115KYR	5.422237166666666	0.0	423.25483333333335
H3K27ac	chr7	5554779	5555278	0.0	2	ENCODE	adrenal-gland_ENCFF115KYR	5.422237166666666	0.0	423.25483333333335
H3K27ac	chr7	5555279	5555778	0.0	2	ENCODE	adrenal-gland_ENCFF115KYR	5.422237166666666	0.0	423.25483333333335
H3K27ac	chr7	5555779	5556278	0.0	2	ENCODE	adrenal-gland_ENCFF115KYR	5.422237166666666	0.0	423.25483333333335
H3K27ac	chr7	5556279	5556778	0.0	2	ENCODE	adrenal-gland_ENCFF115KYR	5.422237166666666	0.0	423.25483333333335
H3K27ac	chr7	5556779	5557278	0.0	2	ENCODE	adrenal-gland_ENCFF115KYR	5.422237166666666	0.0	423.25483333333335
H3K27ac	chr7	5557279	5557778	0.0	2	ENCODE	adrenal-gland_ENCFF115KYR	5.422237166666666	0.0	423.25483333333335
H3K27ac	chr7	5557779	5558278	0.0	2	ENCODE	adrenal-gland_ENCFF115KYR	5.422237166666666	0.0	423.25483333333335
H3K27ac	chr7	5558279	5558778	0.0	2	ENCODE	adrenal-gland_ENCFF115KYR	5.422237166666666	0.0	423.25483333333335
H3K27ac	chr7	5558779	5559278	0.0	2	ENCODE	adrenal-gland_ENCFF115KYR	5.422237166666666	0.0	423.25483333333335
H3K27ac	chr7	5559279	5559778	0.0	2	ENCODE	adrenal-gland_ENCFF115KYR	5.422237166666666	0.0	423.25483333333335
H3K27ac	chr7	5559779	5560278	0.0	2	ENCODE	adrenal-gland_ENCFF115KYR	5.422237166666666	0.0	423.25483333333335
H3K27ac	chr7	5560279	5560778	0.0	2	ENCODE	adrenal-gland_ENCFF115KYR	5.422237166666666	0.0	423.25483333333335
H3K27ac	chr7	5560779	5561278	0.0	2	ENCODE	adrenal-gland_ENCFF115KYR	5.422237166666666	0.0	423.25483333333335
H3K27ac	chr7	5561279	5561778	0.0	2	ENCODE	adrenal-gland_ENCFF115KYR	5.422237166666666	0.0	423.25483333333335
H3K27ac	chr7	5561779	5562278	0.0	2	ENCODE	adrenal-gland_ENCFF115KYR	5.422237166666666	0.0	423.25483333333335
H3K27ac	chr7	5562279	5562778	0.0	2	ENCODE	adrenal-gland_ENCFF115KYR	5.422237166666666	0.0	423.25483333333335
H3K27ac	chr7	5562779	5563278	0.0	2	ENCODE	adrenal-gland_ENCFF115KYR	5.422237166666666	0.0	423.25483333333335
H3K27ac	chr7	5563279	5563778	0.0	2	ENCODE	adrenal-gland_ENCFF115KYR	5.422237166666666	0.0	423.25483333333335
H3K27ac	chr7	5563779	5564278	0.0	2	ENCODE	adrenal-gland_ENCFF115KYR	5.422237166666666	0.0	423.25483333333335
H3K27ac	chr7	5564279	5564778	0.0	2	ENCODE	adrenal-gland_ENCFF115KYR	5.422237166666666	0.0	423.25483333333335
H3K27ac	chr7	5564779	5565278	0.0	2	ENCODE	adrenal-gland_ENCFF115KYR	5.422237166666666	0.0	423.25483333333335
H3K27ac	chr7	5565279	5565778	0.0	2	ENCODE	adrenal-gland_ENCFF115KYR	5.422237166666666	0.0	423.25483333333335
H3K27ac	chr7	5565779	5566278	0.0	2	ENCODE	adrenal-gland_ENCFF115KYR	5.422237166666666	0.0	423.25483333333335
H3K27ac	chr7	5566279	5566778	0.0	2	ENCODE	adrenal-gland_ENCFF115KYR	5.422237166666666	0.0	423.25483333333335
H3K27ac	chr7	5566779	5567278	0.0	2	ENCODE	adrenal-gland_ENCFF115KYR	5.422237166666666	0.0	423.25483333333335
H3K27ac	chr7	5567279	5567778	0.0	2	ENCODE	adrenal-gland_ENCFF115KYR	5.422237166666666	0.0	423.25483333333335
H3K27ac	chr7	5567779	5568278	0.0	2	ENCODE	adrenal-gland_ENCFF115KYR	5.422237166666666	0.0	423.25483333333335
H3K27ac	chr7	5568279	5568778	0.0	2	ENCODE	adrenal-gland_ENCFF115KYR	5.422237166666666	0.0	423.25483333333335
H3K27ac	chr7	5568779	5569278	0.0	2	ENCODE	adrenal-gland_ENCFF115KYR	5.422237166666666	0.0	423.25483333333335
H3K27ac	chr7	5569279	5569778	16.997139999999998	2	ENCODE	adrenal-gland_ENCFF115KYR	5.422237166666666	0.0	423.25483333333335
H3K27ac	chr7	5569779	5570278	0.0	2	ENCODE	adrenal-gland_ENCFF115KYR	5.422237166666666	0.0	423.25483333333335
H3K27ac	chr7	5570279	5570778	0.0	2	ENCODE	adrenal-gland_ENCFF115KYR	5.422237166666666	0.0	423.25483333333335
H3K27ac	chr7	5570779	5571278	0.0	2	ENCODE	adrenal-gland_ENCFF115KYR	5.422237166666666	0.0	423.25483333333335
H3K27ac	chr7	5571279	5571778	0.0	2	ENCODE	adrenal-gland_ENCFF115KYR	5.422237166666666	0.0	423.25483333333335
H3K27ac	chr7	5571779	5572278	0.0	2	ENCODE	adrenal-gland_ENCFF115KYR	5.422237166666666	0.0	423.25483333333335
H3K27ac	chr7	5572279	5572778	0.0	2	ENCODE	adrenal-gland_ENCFF115KYR	5.422237166666666	0.0	423.25483333333335
H3K27ac	chr7	5572779	5573278	0.0	2	ENCODE	adrenal-gland_ENCFF115KYR	5.422237166666666	0.0	423.25483333333335
H3K27ac	chr7	5573279	5573778	0.0	2	ENCODE	adrenal-gland_ENCFF115KYR	5.422237166666666	0.0	423.25483333333335
H3K27ac	chr7	5573779	5574278	0.0	2	ENCODE	adrenal-gland_ENCFF115KYR	5.422237166666666	0.0	423.25483333333335
H3K27ac	chr7	5574279	5574778	0.0	2	ENCODE	adrenal-gland_ENCFF115KYR	5.422237166666666	0.0	423.25483333333335
H3K27ac	chr7	5574779	5575278	0.0	2	ENCODE	adrenal-gland_ENCFF115KYR	5.422237166666666	0.0	423.25483333333335
H3K27ac	chr7	5575279	5575778	0.0	2	ENCODE	adrenal-gland_ENCFF115KYR	5.422237166666666	0.0	423.25483333333335
H3K27ac	chr7	5575779	5576278	0.0	2	ENCODE	adrenal-gland_ENCFF115KYR	5.422237166666666	0.0	423.25483333333335
H3K27ac	chr7	5576279	5576778	0.0	2	ENCODE	adrenal-gland_ENCFF115KYR	5.422237166666666	0.0	423.25483333333335
H3K27ac	chr7	5576779	5577278	0.0	2	ENCODE	adrenal-gland_ENCFF115KYR	5.422237166666666	0.0	423.25483333333335
H3K27ac	chr7	5577279	5577778	0.0	2	ENCODE	adrenal-gland_ENCFF115KYR	5.422237166666666	0.0	423.25483333333335
H3K27ac	chr7	5577779	5578278	0.0	2	ENCODE	adrenal-gland_ENCFF115KYR	5.422237166666666	0.0	423.25483333333335
H3K27ac	chr7	5578279	5578778	0.0	2	ENCODE	adrenal-gland_ENCFF115KYR	5.422237166666666	0.0	423.25483333333335
H3K27ac	chr7	5578779	5579278	0.0	2	ENCODE	adrenal-gland_ENCFF115KYR	5.422237166666666	0.0	423.25483333333335
H3K27ac	chr7	5579279	5579778	0.0	2	ENCODE	adrenal-gland_ENCFF115KYR	5.422237166666666	0.0	423.25483333333335
H3K27ac	chr7	5579779	5580278	0.0	2	ENCODE	adrenal-gland_ENCFF115KYR	5.422237166666666	0.0	423.25483333333335
H3K27ac	chr7	5580279	5580778	0.0	2	ENCODE	adrenal-gland_ENCFF115KYR	5.422237166666666	0.0	423.25483333333335
H3K27ac	chr7	5580779	5581278	0.0	2	ENCODE	adrenal-gland_ENCFF115KYR	5.422237166666666	0.0	423.25483333333335
H3K27ac	chr7	5581279	5581778	0.0	2	ENCODE	adrenal-gland_ENCFF115KYR	5.422237166666666	0.0	423.25483333333335
H3K27ac	chr7	5581779	5582278	0.0	2	ENCODE	adrenal-gland_ENCFF115KYR	5.422237166666666	0.0	423.25483333333335
H3K27ac	chr7	5582279	5582778	0.0	2	ENCODE	adrenal-gland_ENCFF115KYR	5.422237166666666	0.0	423.25483333333335
H3K27ac	chr7	5582779	5583278	0.0	2	ENCODE	adrenal-gland_ENCFF115KYR	5.422237166666666	0.0	423.25483333333335
H3K27ac	chr7	5583279	5583778	0.0	2	ENCODE	adrenal-gland_ENCFF115KYR	5.422237166666666	0.0	423.25483333333335
H3K27ac	chr7	5583779	5584278	0.0	2	ENCODE	adrenal-gland_ENCFF115KYR	5.422237166666666	0.0	423.25483333333335
H3K27ac	chr7	5584279	5584778	0.0	2	ENCODE	adrenal-gland_ENCFF115KYR	5.422237166666666	0.0	423.25483333333335
H3K27ac	chr7	5584779	5585278	0.0	2	ENCODE	adrenal-gland_ENCFF115KYR	5.422237166666666	0.0	423.25483333333335
H3K27ac	chr7	5585279	5585778	0.0	2	ENCODE	adrenal-gland_ENCFF115KYR	5.422237166666666	0.0	423.25483333333335
H3K27ac	chr7	5585779	5586278	0.0	2	ENCODE	adrenal-gland_ENCFF115KYR	5.422237166666666	0.0	423.25483333333335
H3K27ac	chr7	5586279	5586778	0.0	2	ENCODE	adrenal-gland_ENCFF115KYR	5.422237166666666	0.0	423.25483333333335
H3K27ac	chr7	5586779	5587278	0.0	2	ENCODE	adrenal-gland_ENCFF115KYR	5.422237166666666	0.0	423.25483333333335
H3K27ac	chr7	5587279	5587778	0.0	2	ENCODE	adrenal-gland_ENCFF115KYR	5.422237166666666	0.0	423.25483333333335
H3K27ac	chr7	5587779	5588278	0.0	2	ENCODE	adrenal-gland_ENCFF115KYR	5.422237166666666	0.0	423.25483333333335
H3K27ac	chr7	5588279	5588778	0.0	2	ENCODE	adrenal-gland_ENCFF115KYR	5.422237166666666	0.0	423.25483333333335
H3K27ac	chr7	5588779	5589278	0.0	2	ENCODE	adrenal-gland_ENCFF115KYR	5.422237166666666	0.0	423.25483333333335
H3K27ac	chr7	5589279	5589778	0.0	2	ENCODE	adrenal-gland_ENCFF115KYR	5.422237166666666	0.0	423.25483333333335
H3K27ac	chr7	5589779	5590278	0.0	2	ENCODE	adrenal-gland_ENCFF115KYR	5.422237166666666	0.0	423.25483333333335
H3K27ac	chr7	5590279	5590778	0.0	2	ENCODE	adrenal-gland_ENCFF115KYR	5.422237166666666	0.0	423.25483333333335
H3K27ac	chr7	5590779	5591278	0.0	2	ENCODE	adrenal-gland_ENCFF115KYR	5.422237166666666	0.0	423.25483333333335
H3K27ac	chr7	5591279	5591778	0.0	2	ENCODE	adrenal-gland_ENCFF115KYR	5.422237166666666	0.0	423.25483333333335
H3K27ac	chr7	5591779	5592278	0.0	2	ENCODE	adrenal-gland_ENCFF115KYR	5.422237166666666	0.0	423.25483333333335
H3K27ac	chr7	5592279	5592778	0.0	2	ENCODE	adrenal-gland_ENCFF115KYR	5.422237166666666	0.0	423.25483333333335
H3K27ac	chr7	5592779	5593278	0.0	2	ENCODE	adrenal-gland_ENCFF115KYR	5.422237166666666	0.0	423.25483333333335
H3K27ac	chr7	5593279	5593778	0.0	2	ENCODE	adrenal-gland_ENCFF115KYR	5.422237166666666	0.0	423.25483333333335
H3K27ac	chr7	5593779	5594278	0.0	2	ENCODE	adrenal-gland_ENCFF115KYR	5.422237166666666	0.0	423.25483333333335
H3K27ac	chr7	5594279	5594778	2.95676	2	ENCODE	adrenal-gland_ENCFF115KYR	5.422237166666666	0.0	423.25483333333335
H3K27ac	chr7	5594779	5595278	0.0	2	ENCODE	adrenal-gland_ENCFF115KYR	5.422237166666666	0.0	423.25483333333335
H3K27ac	chr7	5595279	5595778	0.0	2	ENCODE	adrenal-gland_ENCFF115KYR	5.422237166666666	0.0	423.25483333333335
H3K27ac	chr7	5595779	5596278	0.0	2	ENCODE	adrenal-gland_ENCFF115KYR	5.422237166666666	0.0	423.25483333333335
H3K27ac	chr7	5596279	5596778	12.54668	2	ENCODE	adrenal-gland_ENCFF115KYR	5.422237166666666	0.0	423.25483333333335
H3K27ac	chr7	5596779	5597278	0.0	2	ENCODE	adrenal-gland_ENCFF115KYR	5.422237166666666	0.0	423.25483333333335
H3K27ac	chr7	5597279	5597778	0.0	2	ENCODE	adrenal-gland_ENCFF115KYR	5.422237166666666	0.0	423.25483333333335
H3K27ac	chr7	5597779	5598278	0.0	2	ENCODE	adrenal-gland_ENCFF115KYR	5.422237166666666	0.0	423.25483333333335
H3K27ac	chr7	5598279	5598778	0.0	2	ENCODE	adrenal-gland_ENCFF115KYR	5.422237166666666	0.0	423.25483333333335
H3K27ac	chr7	5598779	5599278	0.0	2	ENCODE	adrenal-gland_ENCFF115KYR	5.422237166666666	0.0	423.25483333333335
H3K27ac	chr7	5599279	5599778	0.0	2	ENCODE	adrenal-gland_ENCFF115KYR	5.422237166666666	0.0	423.25483333333335
H3K27ac	chr7	5599779	5600278	0.0	2	ENCODE	adrenal-gland_ENCFF115KYR	5.422237166666666	0.0	423.25483333333335
H3K27ac	chr7	5600279	5600778	0.0	2	ENCODE	adrenal-gland_ENCFF115KYR	5.422237166666666	0.0	423.25483333333335
H3K27ac	chr7	5600779	5601278	0.0	2	ENCODE	adrenal-gland_ENCFF115KYR	5.422237166666666	0.0	423.25483333333335
H3K27ac	chr7	5601279	5601778	0.0	2	ENCODE	adrenal-gland_ENCFF115KYR	5.422237166666666	0.0	423.25483333333335
H3K27ac	chr7	5601779	5602278	0.0	2	ENCODE	adrenal-gland_ENCFF115KYR	5.422237166666666	0.0	423.25483333333335
H3K27ac	chr7	5602279	5602778	0.0	2	ENCODE	adrenal-gland_ENCFF115KYR	5.422237166666666	0.0	423.25483333333335
H3K27ac	chr7	5602779	5603278	1.99955	2	ENCODE	adrenal-gland_ENCFF115KYR	5.422237166666666	0.0	423.25483333333335
H3K27ac	chr7	5603279	5603778	0.0	2	ENCODE	adrenal-gland_ENCFF115KYR	5.422237166666666	0.0	423.25483333333335
H3K27ac	chr7	5603779	5604278	0.0	2	ENCODE	adrenal-gland_ENCFF115KYR	5.422237166666666	0.0	423.25483333333335
H3K27ac	chr7	5604279	5604778	0.0	2	ENCODE	adrenal-gland_ENCFF115KYR	5.422237166666666	0.0	423.25483333333335
H3K27ac	chr7	5604779	5605278	0.0	2	ENCODE	adrenal-gland_ENCFF115KYR	5.422237166666666	0.0	423.25483333333335
H3K27ac	chr7	5605279	5605778	0.0	2	ENCODE	adrenal-gland_ENCFF115KYR	5.422237166666666	0.0	423.25483333333335
H3K27ac	chr7	5605779	5606278	0.0	2	ENCODE	adrenal-gland_ENCFF115KYR	5.422237166666666	0.0	423.25483333333335
H3K27ac	chr7	5606279	5606778	0.0	2	ENCODE	adrenal-gland_ENCFF115KYR	5.422237166666666	0.0	423.25483333333335
H3K27ac	chr7	5606779	5607278	0.0	2	ENCODE	adrenal-gland_ENCFF115KYR	5.422237166666666	0.0	423.25483333333335
H3K27ac	chr7	5607279	5607778	0.0	2	ENCODE	adrenal-gland_ENCFF115KYR	5.422237166666666	0.0	423.25483333333335
H3K27ac	chr7	5607779	5608278	0.0	2	ENCODE	adrenal-gland_ENCFF115KYR	5.422237166666666	0.0	423.25483333333335
H3K27ac	chr7	5608279	5608778	0.0	2	ENCODE	adrenal-gland_ENCFF115KYR	5.422237166666666	0.0	423.25483333333335
H3K27ac	chr7	5608779	5609278	0.0	2	ENCODE	adrenal-gland_ENCFF115KYR	5.422237166666666	0.0	423.25483333333335
H3K27ac	chr7	5609279	5609778	0.0	2	ENCODE	adrenal-gland_ENCFF115KYR	5.422237166666666	0.0	423.25483333333335
H3K27ac	chr7	5609779	5610278	0.0	2	ENCODE	adrenal-gland_ENCFF115KYR	5.422237166666666	0.0	423.25483333333335
H3K27ac	chr7	5610279	5610778	0.0	2	ENCODE	adrenal-gland_ENCFF115KYR	5.422237166666666	0.0	423.25483333333335
H3K27ac	chr7	5610779	5611278	0.0	2	ENCODE	adrenal-gland_ENCFF115KYR	5.422237166666666	0.0	423.25483333333335
H3K27ac	chr7	5611279	5611778	0.0	2	ENCODE	adrenal-gland_ENCFF115KYR	5.422237166666666	0.0	423.25483333333335
H3K27ac	chr7	5611779	5612278	0.0	2	ENCODE	adrenal-gland_ENCFF115KYR	5.422237166666666	0.0	423.25483333333335
H3K27ac	chr7	5612279	5612778	0.0	2	ENCODE	adrenal-gland_ENCFF115KYR	5.422237166666666	0.0	423.25483333333335
H3K27ac	chr7	5612779	5613278	0.0	2	ENCODE	adrenal-gland_ENCFF115KYR	5.422237166666666	0.0	423.25483333333335
H3K27ac	chr7	5613279	5613778	0.0	2	ENCODE	adrenal-gland_ENCFF115KYR	5.422237166666666	0.0	423.25483333333335
H3K27ac	chr7	5613779	5614278	0.0	2	ENCODE	adrenal-gland_ENCFF115KYR	5.422237166666666	0.0	423.25483333333335
H3K27ac	chr7	5614279	5614778	4.27681	2	ENCODE	adrenal-gland_ENCFF115KYR	5.422237166666666	0.0	423.25483333333335
H3K27ac	chr7	5614779	5615278	0.0	2	ENCODE	adrenal-gland_ENCFF115KYR	5.422237166666666	0.0	423.25483333333335
H3K27ac	chr7	5615279	5615778	0.0	2	ENCODE	adrenal-gland_ENCFF115KYR	5.422237166666666	0.0	423.25483333333335
H3K27ac	chr7	5615779	5616278	0.0	2	ENCODE	adrenal-gland_ENCFF115KYR	5.422237166666666	0.0	423.25483333333335
H3K27ac	chr7	5616279	5616778	0.0	2	ENCODE	adrenal-gland_ENCFF115KYR	5.422237166666666	0.0	423.25483333333335
H3K27ac	chr7	5616779	5617278	0.0	2	ENCODE	adrenal-gland_ENCFF115KYR	5.422237166666666	0.0	423.25483333333335
H3K27ac	chr7	5617279	5617778	0.0	2	ENCODE	adrenal-gland_ENCFF115KYR	5.422237166666666	0.0	423.25483333333335
H3K27ac	chr7	5617779	5618278	0.0	2	ENCODE	adrenal-gland_ENCFF115KYR	5.422237166666666	0.0	423.25483333333335
H3K27ac	chr7	5618279	5618778	3.55476	2	ENCODE	adrenal-gland_ENCFF115KYR	5.422237166666666	0.0	423.25483333333335
H3K27ac	chr7	5618779	5619278	0.0	2	ENCODE	adrenal-gland_ENCFF115KYR	5.422237166666666	0.0	423.25483333333335
H3K27ac	chr7	5619279	5619778	0.0	2	ENCODE	adrenal-gland_ENCFF115KYR	5.422237166666666	0.0	423.25483333333335
H3K27ac	chr7	5619779	5620278	0.0	2	ENCODE	adrenal-gland_ENCFF115KYR	5.422237166666666	0.0	423.25483333333335
H3K27ac	chrX	139741918	139742417	0.0	2	ENCODE	adrenal-gland_ENCFF115KYR	5.422237166666666	0.0	423.25483333333335
H3K27ac	chrX	139742418	139742917	0.0	2	ENCODE	adrenal-gland_ENCFF115KYR	5.422237166666666	0.0	423.25483333333335
H3K27ac	chrX	139742918	139743417	0.0	2	ENCODE	adrenal-gland_ENCFF115KYR	5.422237166666666	0.0	423.25483333333335
H3K27ac	chrX	139743418	139743917	0.0	2	ENCODE	adrenal-gland_ENCFF115KYR	5.422237166666666	0.0	423.25483333333335
H3K27ac	chrX	139743918	139744417	0.0	2	ENCODE	adrenal-gland_ENCFF115KYR	5.422237166666666	0.0	423.25483333333335
H3K27ac	chrX	139744418	139744917	0.0	2	ENCODE	adrenal-gland_ENCFF115KYR	5.422237166666666	0.0	423.25483333333335
H3K27ac	chrX	139744918	139745417	0.0	2	ENCODE	adrenal-gland_ENCFF115KYR	5.422237166666666	0.0	423.25483333333335
H3K27ac	chrX	139745418	139745917	0.0	2	ENCODE	adrenal-gland_ENCFF115KYR	5.422237166666666	0.0	423.25483333333335
H3K27ac	chrX	139745918	139746417	0.0	2	ENCODE	adrenal-gland_ENCFF115KYR	5.422237166666666	0.0	423.25483333333335
H3K27ac	chrX	139746418	139746917	0.0	2	ENCODE	adrenal-gland_ENCFF115KYR	5.422237166666666	0.0	423.25483333333335
H3K27ac	chrX	139746918	139747417	0.0	2	ENCODE	adrenal-gland_ENCFF115KYR	5.422237166666666	0.0	423.25483333333335
H3K27ac	chrX	139747418	139747917	0.0	2	ENCODE	adrenal-gland_ENCFF115KYR	5.422237166666666	0.0	423.25483333333335
H3K27ac	chrX	139747918	139748417	0.0	2	ENCODE	adrenal-gland_ENCFF115KYR	5.422237166666666	0.0	423.25483333333335
H3K27ac	chrX	139748418	139748917	0.0	2	ENCODE	adrenal-gland_ENCFF115KYR	5.422237166666666	0.0	423.25483333333335
H3K27ac	chrX	139748918	139749417	0.0	2	ENCODE	adrenal-gland_ENCFF115KYR	5.422237166666666	0.0	423.25483333333335
H3K27ac	chrX	139749418	139749917	0.0	2	ENCODE	adrenal-gland_ENCFF115KYR	5.422237166666666	0.0	423.25483333333335
H3K27ac	chrX	139749918	139750417	0.0	2	ENCODE	adrenal-gland_ENCFF115KYR	5.422237166666666	0.0	423.25483333333335
H3K27ac	chrX	139750418	139750917	0.0	2	ENCODE	adrenal-gland_ENCFF115KYR	5.422237166666666	0.0	423.25483333333335
H3K27ac	chrX	139750918	139751417	0.0	2	ENCODE	adrenal-gland_ENCFF115KYR	5.422237166666666	0.0	423.25483333333335
H3K27ac	chrX	139751418	139751917	0.0	2	ENCODE	adrenal-gland_ENCFF115KYR	5.422237166666666	0.0	423.25483333333335
H3K27ac	chrX	139751918	139752417	0.0	2	ENCODE	adrenal-gland_ENCFF115KYR	5.422237166666666	0.0	423.25483333333335
H3K27ac	chrX	139752418	139752917	0.0	2	ENCODE	adrenal-gland_ENCFF115KYR	5.422237166666666	0.0	423.25483333333335
H3K27ac	chrX	139752918	139753417	0.0	2	ENCODE	adrenal-gland_ENCFF115KYR	5.422237166666666	0.0	423.25483333333335
H3K27ac	chrX	139753418	139753917	0.0	2	ENCODE	adrenal-gland_ENCFF115KYR	5.422237166666666	0.0	423.25483333333335
H3K27ac	chrX	139753918	139754417	0.0	2	ENCODE	adrenal-gland_ENCFF115KYR	5.422237166666666	0.0	423.25483333333335
H3K27ac	chrX	139754418	139754917	0.0	2	ENCODE	adrenal-gland_ENCFF115KYR	5.422237166666666	0.0	423.25483333333335
H3K27ac	chrX	139754918	139755417	0.0	2	ENCODE	adrenal-gland_ENCFF115KYR	5.422237166666666	0.0	423.25483333333335
H3K27ac	chrX	139755418	139755917	0.0	2	ENCODE	adrenal-gland_ENCFF115KYR	5.422237166666666	0.0	423.25483333333335
H3K27ac	chrX	139755918	139756417	0.0	2	ENCODE	adrenal-gland_ENCFF115KYR	5.422237166666666	0.0	423.25483333333335
H3K27ac	chrX	139756418	139756917	0.0	2	ENCODE	adrenal-gland_ENCFF115KYR	5.422237166666666	0.0	423.25483333333335
H3K27ac	chrX	139756918	139757417	0.0	2	ENCODE	adrenal-gland_ENCFF115KYR	5.422237166666666	0.0	423.25483333333335
H3K27ac	chrX	139757418	139757917	0.0	2	ENCODE	adrenal-gland_ENCFF115KYR	5.422237166666666	0.0	423.25483333333335
H3K27ac	chrX	139757918	139758417	0.0	2	ENCODE	adrenal-gland_ENCFF115KYR	5.422237166666666	0.0	423.25483333333335
H3K27ac	chrX	139758418	139758917	0.0	2	ENCODE	adrenal-gland_ENCFF115KYR	5.422237166666666	0.0	423.25483333333335
H3K27ac	chrX	139758918	139759417	0.0	2	ENCODE	adrenal-gland_ENCFF115KYR	5.422237166666666	0.0	423.25483333333335
H3K27ac	chrX	139759418	139759917	0.0	2	ENCODE	adrenal-gland_ENCFF115KYR	5.422237166666666	0.0	423.25483333333335
H3K27ac	chrX	139759918	139760417	0.0	2	ENCODE	adrenal-gland_ENCFF115KYR	5.422237166666666	0.0	423.25483333333335
H3K27ac	chrX	139760418	139760917	0.0	2	ENCODE	adrenal-gland_ENCFF115KYR	5.422237166666666	0.0	423.25483333333335
H3K27ac	chrX	139760918	139761417	0.0	2	ENCODE	adrenal-gland_ENCFF115KYR	5.422237166666666	0.0	423.25483333333335
H3K27ac	chrX	139761418	139761917	0.0	2	ENCODE	adrenal-gland_ENCFF115KYR	5.422237166666666	0.0	423.25483333333335
H3K27ac	chrX	139761918	139762417	0.0	2	ENCODE	adrenal-gland_ENCFF115KYR	5.422237166666666	0.0	423.25483333333335
H3K27ac	chrX	139762418	139762917	0.0	2	ENCODE	adrenal-gland_ENCFF115KYR	5.422237166666666	0.0	423.25483333333335
H3K27ac	chrX	139762918	139763417	0.0	2	ENCODE	adrenal-gland_ENCFF115KYR	5.422237166666666	0.0	423.25483333333335
H3K27ac	chrX	139763418	139763917	0.0	2	ENCODE	adrenal-gland_ENCFF115KYR	5.422237166666666	0.0	423.25483333333335
H3K27ac	chrX	139763918	139764417	0.0	2	ENCODE	adrenal-gland_ENCFF115KYR	5.422237166666666	0.0	423.25483333333335
H3K27ac	chrX	139764418	139764917	0.0	2	ENCODE	adrenal-gland_ENCFF115KYR	5.422237166666666	0.0	423.25483333333335
H3K27ac	chrX	139764918	139765417	0.0	2	ENCODE	adrenal-gland_ENCFF115KYR	5.422237166666666	0.0	423.25483333333335
H3K27ac	chrX	139765418	139765917	0.0	2	ENCODE	adrenal-gland_ENCFF115KYR	5.422237166666666	0.0	423.25483333333335
H3K27ac	chrX	139765918	139766417	0.0	2	ENCODE	adrenal-gland_ENCFF115KYR	5.422237166666666	0.0	423.25483333333335
H3K27ac	chrX	139766418	139766917	0.0	2	ENCODE	adrenal-gland_ENCFF115KYR	5.422237166666666	0.0	423.25483333333335
H3K27ac	chrX	139766918	139767417	0.0	2	ENCODE	adrenal-gland_ENCFF115KYR	5.422237166666666	0.0	423.25483333333335
H3K27ac	chrX	139767418	139767917	0.0	2	ENCODE	adrenal-gland_ENCFF115KYR	5.422237166666666	0.0	423.25483333333335
H3K27ac	chrX	139767918	139768417	0.0	2	ENCODE	adrenal-gland_ENCFF115KYR	5.422237166666666	0.0	423.25483333333335
H3K27ac	chrX	139768418	139768917	0.0	2	ENCODE	adrenal-gland_ENCFF115KYR	5.422237166666666	0.0	423.25483333333335
H3K27ac	chrX	139768918	139769417	0.0	2	ENCODE	adrenal-gland_ENCFF115KYR	5.422237166666666	0.0	423.25483333333335
H3K27ac	chrX	139769418	139769917	0.0	2	ENCODE	adrenal-gland_ENCFF115KYR	5.422237166666666	0.0	423.25483333333335
H3K27ac	chrX	139769918	139770417	0.0	2	ENCODE	adrenal-gland_ENCFF115KYR	5.422237166666666	0.0	423.25483333333335
H3K27ac	chrX	139770418	139770917	0.0	2	ENCODE	adrenal-gland_ENCFF115KYR	5.422237166666666	0.0	423.25483333333335
H3K27ac	chrX	139770918	139771417	0.0	2	ENCODE	adrenal-gland_ENCFF115KYR	5.422237166666666	0.0	423.25483333333335
H3K27ac	chrX	139771418	139771917	0.0	2	ENCODE	adrenal-gland_ENCFF115KYR	5.422237166666666	0.0	423.25483333333335
H3K27ac	chrX	139771918	139772417	0.0	2	ENCODE	adrenal-gland_ENCFF115KYR	5.422237166666666	0.0	423.25483333333335
H3K27ac	chrX	139772418	139772917	0.0	2	ENCODE	adrenal-gland_ENCFF115KYR	5.422237166666666	0.0	423.25483333333335
H3K27ac	chrX	139772918	139773417	0.0	2	ENCODE	adrenal-gland_ENCFF115KYR	5.422237166666666	0.0	423.25483333333335
H3K27ac	chrX	139773418	139773917	0.0	2	ENCODE	adrenal-gland_ENCFF115KYR	5.422237166666666	0.0	423.25483333333335
H3K27ac	chrX	139773918	139774417	0.0	2	ENCODE	adrenal-gland_ENCFF115KYR	5.422237166666666	0.0	423.25483333333335
H3K27ac	chrX	139774418	139774917	0.0	2	ENCODE	adrenal-gland_ENCFF115KYR	5.422237166666666	0.0	423.25483333333335
H3K27ac	chrX	139774918	139775417	0.0	2	ENCODE	adrenal-gland_ENCFF115KYR	5.422237166666666	0.0	423.25483333333335
H3K27ac	chrX	139775418	139775917	0.0	2	ENCODE	adrenal-gland_ENCFF115KYR	5.422237166666666	0.0	423.25483333333335
H3K27ac	chrX	139775918	139776417	0.0	2	ENCODE	adrenal-gland_ENCFF115KYR	5.422237166666666	0.0	423.25483333333335
H3K27ac	chrX	139776418	139776917	0.0	2	ENCODE	adrenal-gland_ENCFF115KYR	5.422237166666666	0.0	423.25483333333335
H3K27ac	chrX	139776918	139777417	0.0	2	ENCODE	adrenal-gland_ENCFF115KYR	5.422237166666666	0.0	423.25483333333335
H3K27ac	chrX	139777418	139777917	0.0	2	ENCODE	adrenal-gland_ENCFF115KYR	5.422237166666666	0.0	423.25483333333335
H3K27ac	chrX	139777918	139778417	0.0	2	ENCODE	adrenal-gland_ENCFF115KYR	5.422237166666666	0.0	423.25483333333335
H3K27ac	chrX	139778418	139778917	0.0	2	ENCODE	adrenal-gland_ENCFF115KYR	5.422237166666666	0.0	423.25483333333335
H3K27ac	chrX	139778918	139779417	0.0	2	ENCODE	adrenal-gland_ENCFF115KYR	5.422237166666666	0.0	423.25483333333335
H3K27ac	chrX	139779418	139779917	0.0	2	ENCODE	adrenal-gland_ENCFF115KYR	5.422237166666666	0.0	423.25483333333335
H3K27ac	chrX	139779918	139780417	0.0	2	ENCODE	adrenal-gland_ENCFF115KYR	5.422237166666666	0.0	423.25483333333335
H3K27ac	chrX	139780418	139780917	0.0	2	ENCODE	adrenal-gland_ENCFF115KYR	5.422237166666666	0.0	423.25483333333335
H3K27ac	chrX	139780918	139781417	0.0	2	ENCODE	adrenal-gland_ENCFF115KYR	5.422237166666666	0.0	423.25483333333335
H3K27ac	chrX	139781418	139781917	0.0	2	ENCODE	adrenal-gland_ENCFF115KYR	5.422237166666666	0.0	423.25483333333335
H3K27ac	chrX	139781918	139782417	0.0	2	ENCODE	adrenal-gland_ENCFF115KYR	5.422237166666666	0.0	423.25483333333335
H3K27ac	chrX	139782418	139782917	0.0	2	ENCODE	adrenal-gland_ENCFF115KYR	5.422237166666666	0.0	423.25483333333335
H3K27ac	chrX	139782918	139783417	0.0	2	ENCODE	adrenal-gland_ENCFF115KYR	5.422237166666666	0.0	423.25483333333335
H3K27ac	chrX	139783418	139783917	0.0	2	ENCODE	adrenal-gland_ENCFF115KYR	5.422237166666666	0.0	423.25483333333335
H3K27ac	chrX	139783918	139784417	0.0	2	ENCODE	adrenal-gland_ENCFF115KYR	5.422237166666666	0.0	423.25483333333335
H3K27ac	chrX	139784418	139784917	0.0	2	ENCODE	adrenal-gland_ENCFF115KYR	5.422237166666666	0.0	423.25483333333335
H3K27ac	chrX	139784918	139785417	0.0	2	ENCODE	adrenal-gland_ENCFF115KYR	5.422237166666666	0.0	423.25483333333335
H3K27ac	chrX	139785418	139785917	0.0	2	ENCODE	adrenal-gland_ENCFF115KYR	5.422237166666666	0.0	423.25483333333335
H3K27ac	chrX	139785918	139786417	0.0	2	ENCODE	adrenal-gland_ENCFF115KYR	5.422237166666666	0.0	423.25483333333335
H3K27ac	chrX	139786418	139786917	0.0	2	ENCODE	adrenal-gland_ENCFF115KYR	5.422237166666666	0.0	423.25483333333335
H3K27ac	chrX	139786918	139787417	0.0	2	ENCODE	adrenal-gland_ENCFF115KYR	5.422237166666666	0.0	423.25483333333335
H3K27ac	chrX	139787418	139787917	0.0	2	ENCODE	adrenal-gland_ENCFF115KYR	5.422237166666666	0.0	423.25483333333335
H3K27ac	chrX	139787918	139788417	0.0	2	ENCODE	adrenal-gland_ENCFF115KYR	5.422237166666666	0.0	423.25483333333335
H3K27ac	chrX	139788418	139788917	0.0	2	ENCODE	adrenal-gland_ENCFF115KYR	5.422237166666666	0.0	423.25483333333335
H3K27ac	chrX	139788918	139789417	0.0	2	ENCODE	adrenal-gland_ENCFF115KYR	5.422237166666666	0.0	423.25483333333335
H3K27ac	chrX	139789418	139789917	0.0	2	ENCODE	adrenal-gland_ENCFF115KYR	5.422237166666666	0.0	423.25483333333335
H3K27ac	chrX	139789918	139790417	0.0	2	ENCODE	adrenal-gland_ENCFF115KYR	5.422237166666666	0.0	423.25483333333335
H3K27ac	chrX	139790418	139790917	0.0	2	ENCODE	adrenal-gland_ENCFF115KYR	5.422237166666666	0.0	423.25483333333335
H3K27ac	chrX	139790918	139791417	0.0	2	ENCODE	adrenal-gland_ENCFF115KYR	5.422237166666666	0.0	423.25483333333335
H3K27ac	chrX	139791418	139791917	0.0	2	ENCODE	adrenal-gland_ENCFF115KYR	5.422237166666666	0.0	423.25483333333335
H3K27ac	chrX	139791918	139792417	0.0	2	ENCODE	adrenal-gland_ENCFF115KYR	5.422237166666666	0.0	423.25483333333335
H3K27ac	chrX	139792418	139792917	0.0	2	ENCODE	adrenal-gland_ENCFF115KYR	5.422237166666666	0.0	423.25483333333335
H3K27ac	chrX	139792918	139793417	0.0	2	ENCODE	adrenal-gland_ENCFF115KYR	5.422237166666666	0.0	423.25483333333335
H3K27ac	chrX	139793418	139793917	0.0	2	ENCODE	adrenal-gland_ENCFF115KYR	5.422237166666666	0.0	423.25483333333335
H3K27ac	chrX	139793918	139794417	0.0	2	ENCODE	adrenal-gland_ENCFF115KYR	5.422237166666666	0.0	423.25483333333335
H3K27ac	chrX	139794418	139794917	0.0	2	ENCODE	adrenal-gland_ENCFF115KYR	5.422237166666666	0.0	423.25483333333335
H3K27ac	chrX	139794918	139795417	0.0	2	ENCODE	adrenal-gland_ENCFF115KYR	5.422237166666666	0.0	423.25483333333335
H3K27ac	chrX	139795418	139795917	0.0	2	ENCODE	adrenal-gland_ENCFF115KYR	5.422237166666666	0.0	423.25483333333335
H3K27ac	chrX	139795918	139796417	0.0	2	ENCODE	adrenal-gland_ENCFF115KYR	5.422237166666666	0.0	423.25483333333335
H3K27ac	chrX	139796418	139796917	0.0	2	ENCODE	adrenal-gland_ENCFF115KYR	5.422237166666666	0.0	423.25483333333335
H3K27ac	chrX	139796918	139797417	0.0	2	ENCODE	adrenal-gland_ENCFF115KYR	5.422237166666666	0.0	423.25483333333335
H3K27ac	chrX	139797418	139797917	0.0	2	ENCODE	adrenal-gland_ENCFF115KYR	5.422237166666666	0.0	423.25483333333335
H3K27ac	chrX	139797918	139798417	0.0	2	ENCODE	adrenal-gland_ENCFF115KYR	5.422237166666666	0.0	423.25483333333335
H3K27ac	chrX	139798418	139798917	0.0	2	ENCODE	adrenal-gland_ENCFF115KYR	5.422237166666666	0.0	423.25483333333335
H3K27ac	chrX	139798918	139799417	0.0	2	ENCODE	adrenal-gland_ENCFF115KYR	5.422237166666666	0.0	423.25483333333335
H3K27ac	chrX	139799418	139799917	0.0	2	ENCODE	adrenal-gland_ENCFF115KYR	5.422237166666666	0.0	423.25483333333335
H3K27ac	chrX	139799918	139800417	0.0	2	ENCODE	adrenal-gland_ENCFF115KYR	5.422237166666666	0.0	423.25483333333335
H3K27ac	chrX	139800418	139800917	0.0	2	ENCODE	adrenal-gland_ENCFF115KYR	5.422237166666666	0.0	423.25483333333335
H3K27ac	chrX	139800918	139801417	0.0	2	ENCODE	adrenal-gland_ENCFF115KYR	5.422237166666666	0.0	423.25483333333335
H3K27ac	chrX	139801418	139801917	0.0	2	ENCODE	adrenal-gland_ENCFF115KYR	5.422237166666666	0.0	423.25483333333335
H3K27ac	chrX	139801918	139802417	0.0	2	ENCODE	adrenal-gland_ENCFF115KYR	5.422237166666666	0.0	423.25483333333335
H3K27ac	chrX	139802418	139802917	0.0	2	ENCODE	adrenal-gland_ENCFF115KYR	5.422237166666666	0.0	423.25483333333335
H3K27ac	chrX	139802918	139803417	0.0	2	ENCODE	adrenal-gland_ENCFF115KYR	5.422237166666666	0.0	423.25483333333335
H3K27ac	chrX	139803418	139803917	0.0	2	ENCODE	adrenal-gland_ENCFF115KYR	5.422237166666666	0.0	423.25483333333335
H3K27ac	chrX	139803918	139804417	0.0	2	ENCODE	adrenal-gland_ENCFF115KYR	5.422237166666666	0.0	423.25483333333335
H3K27ac	chrX	139804418	139804917	0.0	2	ENCODE	adrenal-gland_ENCFF115KYR	5.422237166666666	0.0	423.25483333333335
H3K27ac	chrX	139804918	139805417	0.0	2	ENCODE	adrenal-gland_ENCFF115KYR	5.422237166666666	0.0	423.25483333333335
H3K27ac	chrX	139805418	139805917	0.0	2	ENCODE	adrenal-gland_ENCFF115KYR	5.422237166666666	0.0	423.25483333333335
H3K27ac	chrX	139805918	139806417	0.0	2	ENCODE	adrenal-gland_ENCFF115KYR	5.422237166666666	0.0	423.25483333333335
H3K27ac	chrX	139806418	139806917	0.0	2	ENCODE	adrenal-gland_ENCFF115KYR	5.422237166666666	0.0	423.25483333333335
H3K27ac	chrX	139806918	139807417	0.0	2	ENCODE	adrenal-gland_ENCFF115KYR	5.422237166666666	0.0	423.25483333333335
H3K27ac	chrX	139807418	139807917	0.0	2	ENCODE	adrenal-gland_ENCFF115KYR	5.422237166666666	0.0	423.25483333333335
H3K27ac	chrX	139807918	139808417	0.0	2	ENCODE	adrenal-gland_ENCFF115KYR	5.422237166666666	0.0	423.25483333333335
H3K27ac	chrX	139808418	139808917	0.0	2	ENCODE	adrenal-gland_ENCFF115KYR	5.422237166666666	0.0	423.25483333333335
H3K27ac	chrX	139808918	139809417	0.0	2	ENCODE	adrenal-gland_ENCFF115KYR	5.422237166666666	0.0	423.25483333333335
H3K27ac	chrX	139809418	139809917	0.0	2	ENCODE	adrenal-gland_ENCFF115KYR	5.422237166666666	0.0	423.25483333333335
H3K27ac	chrX	139809918	139810417	0.0	2	ENCODE	adrenal-gland_ENCFF115KYR	5.422237166666666	0.0	423.25483333333335
H3K27ac	chrX	139810418	139810917	0.0	2	ENCODE	adrenal-gland_ENCFF115KYR	5.422237166666666	0.0	423.25483333333335
H3K27ac	chrX	139810918	139811417	0.0	2	ENCODE	adrenal-gland_ENCFF115KYR	5.422237166666666	0.0	423.25483333333335
H3K27ac	chrX	139811418	139811917	0.0	2	ENCODE	adrenal-gland_ENCFF115KYR	5.422237166666666	0.0	423.25483333333335
H3K27ac	chrX	139811918	139812417	0.0	2	ENCODE	adrenal-gland_ENCFF115KYR	5.422237166666666	0.0	423.25483333333335
H3K27ac	chrX	139812418	139812917	0.0	2	ENCODE	adrenal-gland_ENCFF115KYR	5.422237166666666	0.0	423.25483333333335
H3K27ac	chrX	139812918	139813417	0.0	2	ENCODE	adrenal-gland_ENCFF115KYR	5.422237166666666	0.0	423.25483333333335
H3K27ac	chrX	139813418	139813917	0.0	2	ENCODE	adrenal-gland_ENCFF115KYR	5.422237166666666	0.0	423.25483333333335
H3K27ac	chrX	139813918	139814417	0.0	2	ENCODE	adrenal-gland_ENCFF115KYR	5.422237166666666	0.0	423.25483333333335
H3K27ac	chrX	139814418	139814917	0.0	2	ENCODE	adrenal-gland_ENCFF115KYR	5.422237166666666	0.0	423.25483333333335
H3K27ac	chrX	139814918	139815417	0.0	2	ENCODE	adrenal-gland_ENCFF115KYR	5.422237166666666	0.0	423.25483333333335
H3K27ac	chrX	139815418	139815917	0.0	2	ENCODE	adrenal-gland_ENCFF115KYR	5.422237166666666	0.0	423.25483333333335
H3K27ac	chrX	139815918	139816417	0.0	2	ENCODE	adrenal-gland_ENCFF115KYR	5.422237166666666	0.0	423.25483333333335
H3K27ac	chrX	139816418	139816917	0.0	2	ENCODE	adrenal-gland_ENCFF115KYR	5.422237166666666	0.0	423.25483333333335
H3K27ac	chrX	139816918	139817417	0.0	2	ENCODE	adrenal-gland_ENCFF115KYR	5.422237166666666	0.0	423.25483333333335
H3K27ac	chrX	139817418	139817917	0.0	2	ENCODE	adrenal-gland_ENCFF115KYR	5.422237166666666	0.0	423.25483333333335
H3K27ac	chrX	139817918	139818417	0.0	2	ENCODE	adrenal-gland_ENCFF115KYR	5.422237166666666	0.0	423.25483333333335
H3K27ac	chrX	139818418	139818917	0.0	2	ENCODE	adrenal-gland_ENCFF115KYR	5.422237166666666	0.0	423.25483333333335
H3K27ac	chrX	139818918	139819417	0.0	2	ENCODE	adrenal-gland_ENCFF115KYR	5.422237166666666	0.0	423.25483333333335
H3K27ac	chrX	139819418	139819917	0.0	2	ENCODE	adrenal-gland_ENCFF115KYR	5.422237166666666	0.0	423.25483333333335
H3K27ac	chrX	139819918	139820417	0.0	2	ENCODE	adrenal-gland_ENCFF115KYR	5.422237166666666	0.0	423.25483333333335
H3K27ac	chrX	139820418	139820917	0.0	2	ENCODE	adrenal-gland_ENCFF115KYR	5.422237166666666	0.0	423.25483333333335
H3K27ac	chrX	139820918	139821417	0.0	2	ENCODE	adrenal-gland_ENCFF115KYR	5.422237166666666	0.0	423.25483333333335
H3K27ac	chrX	139821418	139821917	0.0	2	ENCODE	adrenal-gland_ENCFF115KYR	5.422237166666666	0.0	423.25483333333335
H3K27ac	chrX	139821918	139822417	0.0	2	ENCODE	adrenal-gland_ENCFF115KYR	5.422237166666666	0.0	423.25483333333335
H3K27ac	chrX	139822418	139822917	0.0	2	ENCODE	adrenal-gland_ENCFF115KYR	5.422237166666666	0.0	423.25483333333335
H3K27ac	chrX	139822918	139823417	0.0	2	ENCODE	adrenal-gland_ENCFF115KYR	5.422237166666666	0.0	423.25483333333335
H3K27ac	chrX	139823418	139823917	0.0	2	ENCODE	adrenal-gland_ENCFF115KYR	5.422237166666666	0.0	423.25483333333335
H3K27ac	chrX	139823918	139824417	0.0	2	ENCODE	adrenal-gland_ENCFF115KYR	5.422237166666666	0.0	423.25483333333335
H3K27ac	chrX	139824418	139824917	0.0	2	ENCODE	adrenal-gland_ENCFF115KYR	5.422237166666666	0.0	423.25483333333335
H3K27ac	chrX	139824918	139825417	0.0	2	ENCODE	adrenal-gland_ENCFF115KYR	5.422237166666666	0.0	423.25483333333335
H3K27ac	chrX	139825418	139825917	0.0	2	ENCODE	adrenal-gland_ENCFF115KYR	5.422237166666666	0.0	423.25483333333335
H3K27ac	chrX	139825918	139826417	0.0	2	ENCODE	adrenal-gland_ENCFF115KYR	5.422237166666666	0.0	423.25483333333335
H3K27ac	chrX	139826418	139826917	0.0	2	ENCODE	adrenal-gland_ENCFF115KYR	5.422237166666666	0.0	423.25483333333335
H3K27ac	chrX	139826918	139827417	0.0	2	ENCODE	adrenal-gland_ENCFF115KYR	5.422237166666666	0.0	423.25483333333335
H3K27ac	chrX	139827418	139827917	0.0	2	ENCODE	adrenal-gland_ENCFF115KYR	5.422237166666666	0.0	423.25483333333335
H3K27ac	chrX	139827918	139828417	0.0	2	ENCODE	adrenal-gland_ENCFF115KYR	5.422237166666666	0.0	423.25483333333335
H3K27ac	chrX	139828418	139828917	0.0	2	ENCODE	adrenal-gland_ENCFF115KYR	5.422237166666666	0.0	423.25483333333335
H3K27ac	chrX	139828918	139829417	0.0	2	ENCODE	adrenal-gland_ENCFF115KYR	5.422237166666666	0.0	423.25483333333335
H3K27ac	chrX	139829418	139829917	0.0	2	ENCODE	adrenal-gland_ENCFF115KYR	5.422237166666666	0.0	423.25483333333335
H3K27ac	chrX	139829918	139830417	0.0	2	ENCODE	adrenal-gland_ENCFF115KYR	5.422237166666666	0.0	423.25483333333335
H3K27ac	chrX	139830418	139830917	0.0	2	ENCODE	adrenal-gland_ENCFF115KYR	5.422237166666666	0.0	423.25483333333335
H3K27ac	chrX	139830918	139831417	0.0	2	ENCODE	adrenal-gland_ENCFF115KYR	5.422237166666666	0.0	423.25483333333335
H3K27ac	chrX	139831418	139831917	0.0	2	ENCODE	adrenal-gland_ENCFF115KYR	5.422237166666666	0.0	423.25483333333335
H3K27ac	chrX	139831918	139832417	0.0	2	ENCODE	adrenal-gland_ENCFF115KYR	5.422237166666666	0.0	423.25483333333335
H3K27ac	chrX	139832418	139832917	0.0	2	ENCODE	adrenal-gland_ENCFF115KYR	5.422237166666666	0.0	423.25483333333335
H3K27ac	chrX	139832918	139833417	0.0	2	ENCODE	adrenal-gland_ENCFF115KYR	5.422237166666666	0.0	423.25483333333335
H3K27ac	chrX	139833418	139833917	0.0	2	ENCODE	adrenal-gland_ENCFF115KYR	5.422237166666666	0.0	423.25483333333335
H3K27ac	chrX	139833918	139834417	0.0	2	ENCODE	adrenal-gland_ENCFF115KYR	5.422237166666666	0.0	423.25483333333335
H3K27ac	chrX	139834418	139834917	0.0	2	ENCODE	adrenal-gland_ENCFF115KYR	5.422237166666666	0.0	423.25483333333335
H3K27ac	chrX	139834918	139835417	0.0	2	ENCODE	adrenal-gland_ENCFF115KYR	5.422237166666666	0.0	423.25483333333335
H3K27ac	chrX	139835418	139835917	0.0	2	ENCODE	adrenal-gland_ENCFF115KYR	5.422237166666666	0.0	423.25483333333335
H3K27ac	chrX	139835918	139836417	0.0	2	ENCODE	adrenal-gland_ENCFF115KYR	5.422237166666666	0.0	423.25483333333335
H3K27ac	chrX	139836418	139836917	0.0	2	ENCODE	adrenal-gland_ENCFF115KYR	5.422237166666666	0.0	423.25483333333335
H3K27ac	chrX	139836918	139837417	0.0	2	ENCODE	adrenal-gland_ENCFF115KYR	5.422237166666666	0.0	423.25483333333335
H3K27ac	chrX	139837418	139837917	0.0	2	ENCODE	adrenal-gland_ENCFF115KYR	5.422237166666666	0.0	423.25483333333335
H3K27ac	chrX	139837918	139838417	0.0	2	ENCODE	adrenal-gland_ENCFF115KYR	5.422237166666666	0.0	423.25483333333335
H3K27ac	chrX	139838418	139838917	0.0	2	ENCODE	adrenal-gland_ENCFF115KYR	5.422237166666666	0.0	423.25483333333335
H3K27ac	chrX	139838918	139839417	0.0	2	ENCODE	adrenal-gland_ENCFF115KYR	5.422237166666666	0.0	423.25483333333335
H3K27ac	chrX	139839418	139839917	0.0	2	ENCODE	adrenal-gland_ENCFF115KYR	5.422237166666666	0.0	423.25483333333335
H3K27ac	chrX	139839918	139840417	0.0	2	ENCODE	adrenal-gland_ENCFF115KYR	5.422237166666666	0.0	423.25483333333335
H3K27ac	chrX	139840418	139840917	0.0	2	ENCODE	adrenal-gland_ENCFF115KYR	5.422237166666666	0.0	423.25483333333335
H3K27ac	chrX	139840918	139841417	0.0	2	ENCODE	adrenal-gland_ENCFF115KYR	5.422237166666666	0.0	423.25483333333335
H3K27ac	chrX	139841418	139841917	0.0	2	ENCODE	adrenal-gland_ENCFF115KYR	5.422237166666666	0.0	423.25483333333335
H3K27ac	chrX	139841918	139842417	0.0	2	ENCODE	adrenal-gland_ENCFF115KYR	5.422237166666666	0.0	423.25483333333335
H3K27ac	chrX	139842418	139842917	0.0	2	ENCODE	adrenal-gland_ENCFF115KYR	5.422237166666666	0.0	423.25483333333335
H3K27ac	chrX	139842918	139843417	0.0	2	ENCODE	adrenal-gland_ENCFF115KYR	5.422237166666666	0.0	423.25483333333335
H3K27ac	chrX	139843418	139843917	0.0	2	ENCODE	adrenal-gland_ENCFF115KYR	5.422237166666666	0.0	423.25483333333335
H3K27ac	chrX	139843918	139844417	0.0	2	ENCODE	adrenal-gland_ENCFF115KYR	5.422237166666666	0.0	423.25483333333335
H3K27ac	chrX	139844418	139844917	0.0	2	ENCODE	adrenal-gland_ENCFF115KYR	5.422237166666666	0.0	423.25483333333335
H3K27ac	chrX	139844918	139845417	0.0	2	ENCODE	adrenal-gland_ENCFF115KYR	5.422237166666666	0.0	423.25483333333335
H3K27ac	chrX	139845418	139845917	0.0	2	ENCODE	adrenal-gland_ENCFF115KYR	5.422237166666666	0.0	423.25483333333335
H3K27ac	chrX	139845918	139846417	0.0	2	ENCODE	adrenal-gland_ENCFF115KYR	5.422237166666666	0.0	423.25483333333335
H3K27ac	chrX	139846418	139846917	0.0	2	ENCODE	adrenal-gland_ENCFF115KYR	5.422237166666666	0.0	423.25483333333335
H3K27ac	chrX	139846918	139847417	0.0	2	ENCODE	adrenal-gland_ENCFF115KYR	5.422237166666666	0.0	423.25483333333335
H3K27ac	chrX	139847418	139847917	0.0	2	ENCODE	adrenal-gland_ENCFF115KYR	5.422237166666666	0.0	423.25483333333335
H3K27ac	chrX	139847918	139848417	0.0	2	ENCODE	adrenal-gland_ENCFF115KYR	5.422237166666666	0.0	423.25483333333335
H3K27ac	chrX	139848418	139848917	0.0	2	ENCODE	adrenal-gland_ENCFF115KYR	5.422237166666666	0.0	423.25483333333335
H3K27ac	chrX	139848918	139849417	0.0	2	ENCODE	adrenal-gland_ENCFF115KYR	5.422237166666666	0.0	423.25483333333335
H3K27ac	chrX	139849418	139849917	0.0	2	ENCODE	adrenal-gland_ENCFF115KYR	5.422237166666666	0.0	423.25483333333335
H3K27ac	chrX	139849918	139850417	0.0	2	ENCODE	adrenal-gland_ENCFF115KYR	5.422237166666666	0.0	423.25483333333335
H3K27ac	chrX	139850418	139850917	0.0	2	ENCODE	adrenal-gland_ENCFF115KYR	5.422237166666666	0.0	423.25483333333335
H3K27ac	chrX	139850918	139851417	0.0	2	ENCODE	adrenal-gland_ENCFF115KYR	5.422237166666666	0.0	423.25483333333335
H3K27ac	chrX	139851418	139851917	0.0	2	ENCODE	adrenal-gland_ENCFF115KYR	5.422237166666666	0.0	423.25483333333335
H3K27ac	chrX	139851918	139852417	0.0	2	ENCODE	adrenal-gland_ENCFF115KYR	5.422237166666666	0.0	423.25483333333335
H3K27ac	chrX	139852418	139852917	0.0	2	ENCODE	adrenal-gland_ENCFF115KYR	5.422237166666666	0.0	423.25483333333335
H3K27ac	chrX	139852918	139853417	0.0	2	ENCODE	adrenal-gland_ENCFF115KYR	5.422237166666666	0.0	423.25483333333335
H3K27ac	chrX	139853418	139853917	0.0	2	ENCODE	adrenal-gland_ENCFF115KYR	5.422237166666666	0.0	423.25483333333335
H3K27ac	chrX	139853918	139854417	0.0	2	ENCODE	adrenal-gland_ENCFF115KYR	5.422237166666666	0.0	423.25483333333335
H3K27ac	chrX	139854418	139854917	0.0	2	ENCODE	adrenal-gland_ENCFF115KYR	5.422237166666666	0.0	423.25483333333335
H3K27ac	chrX	139854918	139855417	0.0	2	ENCODE	adrenal-gland_ENCFF115KYR	5.422237166666666	0.0	423.25483333333335
H3K27ac	chrX	139855418	139855917	0.0	2	ENCODE	adrenal-gland_ENCFF115KYR	5.422237166666666	0.0	423.25483333333335
H3K27ac	chrX	139855918	139856417	0.0	2	ENCODE	adrenal-gland_ENCFF115KYR	5.422237166666666	0.0	423.25483333333335
H3K27ac	chrX	139856418	139856917	0.0	2	ENCODE	adrenal-gland_ENCFF115KYR	5.422237166666666	0.0	423.25483333333335
H3K27ac	chrX	139856918	139857417	0.0	2	ENCODE	adrenal-gland_ENCFF115KYR	5.422237166666666	0.0	423.25483333333335
H3K27ac	chrX	139857418	139857917	0.0	2	ENCODE	adrenal-gland_ENCFF115KYR	5.422237166666666	0.0	423.25483333333335
H3K27ac	chrX	139857918	139858417	0.0	2	ENCODE	adrenal-gland_ENCFF115KYR	5.422237166666666	0.0	423.25483333333335
H3K27ac	chrX	139858418	139858917	0.0	2	ENCODE	adrenal-gland_ENCFF115KYR	5.422237166666666	0.0	423.25483333333335
H3K27ac	chrX	139858918	139859417	0.0	2	ENCODE	adrenal-gland_ENCFF115KYR	5.422237166666666	0.0	423.25483333333335
H3K27ac	chrX	139859418	139859917	0.0	2	ENCODE	adrenal-gland_ENCFF115KYR	5.422237166666666	0.0	423.25483333333335
H3K27ac	chrX	139859918	139860417	0.0	2	ENCODE	adrenal-gland_ENCFF115KYR	5.422237166666666	0.0	423.25483333333335
H3K27ac	chrX	139860418	139860917	0.0	2	ENCODE	adrenal-gland_ENCFF115KYR	5.422237166666666	0.0	423.25483333333335
H3K27ac	chrX	139860918	139861417	0.0	2	ENCODE	adrenal-gland_ENCFF115KYR	5.422237166666666	0.0	423.25483333333335
H3K27ac	chrX	139861418	139861917	0.0	2	ENCODE	adrenal-gland_ENCFF115KYR	5.422237166666666	0.0	423.25483333333335
H3K27ac	chrX	139861918	139862417	0.0	2	ENCODE	adrenal-gland_ENCFF115KYR	5.422237166666666	0.0	423.25483333333335
H3K27ac	chrX	139862418	139862917	0.0	2	ENCODE	adrenal-gland_ENCFF115KYR	5.422237166666666	0.0	423.25483333333335
H3K27ac	chrX	139862918	139863417	0.0	2	ENCODE	adrenal-gland_ENCFF115KYR	5.422237166666666	0.0	423.25483333333335
H3K27ac	chrX	139863418	139863917	0.0	2	ENCODE	adrenal-gland_ENCFF115KYR	5.422237166666666	0.0	423.25483333333335
H3K27ac	chrX	139863918	139864417	0.0	2	ENCODE	adrenal-gland_ENCFF115KYR	5.422237166666666	0.0	423.25483333333335
H3K27ac	chrX	139864418	139864917	0.0	2	ENCODE	adrenal-gland_ENCFF115KYR	5.422237166666666	0.0	423.25483333333335
H3K27ac	chrX	139864918	139865417	0.0	2	ENCODE	adrenal-gland_ENCFF115KYR	5.422237166666666	0.0	423.25483333333335
H3K27ac	chrX	139865418	139865917	0.0	2	ENCODE	adrenal-gland_ENCFF115KYR	5.422237166666666	0.0	423.25483333333335
H3K27ac	chrX	139865918	139866417	0.0	2	ENCODE	adrenal-gland_ENCFF115KYR	5.422237166666666	0.0	423.25483333333335
H3K27ac	chrX	139866418	139866917	0.0	2	ENCODE	adrenal-gland_ENCFF115KYR	5.422237166666666	0.0	423.25483333333335
H3K27ac	chrX	139866918	139867417	0.0	2	ENCODE	adrenal-gland_ENCFF115KYR	5.422237166666666	0.0	423.25483333333335
H3K27ac	chrX	139867418	139867917	0.0	2	ENCODE	adrenal-gland_ENCFF115KYR	5.422237166666666	0.0	423.25483333333335
H3K27ac	chrX	139867918	139868417	0.0	2	ENCODE	adrenal-gland_ENCFF115KYR	5.422237166666666	0.0	423.25483333333335
H3K27ac	chrX	139868418	139868917	0.0	2	ENCODE	adrenal-gland_ENCFF115KYR	5.422237166666666	0.0	423.25483333333335
H3K27ac	chrX	139868918	139869417	0.0	2	ENCODE	adrenal-gland_ENCFF115KYR	5.422237166666666	0.0	423.25483333333335
H3K27ac	chrX	139869418	139869917	0.0	2	ENCODE	adrenal-gland_ENCFF115KYR	5.422237166666666	0.0	423.25483333333335
H3K27ac	chrX	139869918	139870417	0.0	2	ENCODE	adrenal-gland_ENCFF115KYR	5.422237166666666	0.0	423.25483333333335
H3K27ac	chrX	139870418	139870917	0.0	2	ENCODE	adrenal-gland_ENCFF115KYR	5.422237166666666	0.0	423.25483333333335
H3K27ac	chrX	139870918	139871417	0.0	2	ENCODE	adrenal-gland_ENCFF115KYR	5.422237166666666	0.0	423.25483333333335
H3K27ac	chrX	139871418	139871917	0.0	2	ENCODE	adrenal-gland_ENCFF115KYR	5.422237166666666	0.0	423.25483333333335
H3K27ac	chrX	139871918	139872417	0.0	2	ENCODE	adrenal-gland_ENCFF115KYR	5.422237166666666	0.0	423.25483333333335
H3K27ac	chrX	139872418	139872917	0.0	2	ENCODE	adrenal-gland_ENCFF115KYR	5.422237166666666	0.0	423.25483333333335
H3K27ac	chrX	139872918	139873417	0.0	2	ENCODE	adrenal-gland_ENCFF115KYR	5.422237166666666	0.0	423.25483333333335
H3K27ac	chrX	139873418	139873917	0.0	2	ENCODE	adrenal-gland_ENCFF115KYR	5.422237166666666	0.0	423.25483333333335
H3K27ac	chrX	139873918	139874417	0.0	2	ENCODE	adrenal-gland_ENCFF115KYR	5.422237166666666	0.0	423.25483333333335
H3K27ac	chrX	139874418	139874917	0.0	2	ENCODE	adrenal-gland_ENCFF115KYR	5.422237166666666	0.0	423.25483333333335
H3K27ac	chrX	139874918	139875417	0.0	2	ENCODE	adrenal-gland_ENCFF115KYR	5.422237166666666	0.0	423.25483333333335
H3K27ac	chrX	139875418	139875917	0.0	2	ENCODE	adrenal-gland_ENCFF115KYR	5.422237166666666	0.0	423.25483333333335
H3K27ac	chrX	139875918	139876417	0.0	2	ENCODE	adrenal-gland_ENCFF115KYR	5.422237166666666	0.0	423.25483333333335
H3K27ac	chrX	139876418	139876917	0.0	2	ENCODE	adrenal-gland_ENCFF115KYR	5.422237166666666	0.0	423.25483333333335
H3K27ac	chrX	139876918	139877417	0.0	2	ENCODE	adrenal-gland_ENCFF115KYR	5.422237166666666	0.0	423.25483333333335
H3K27ac	chrX	139877418	139877917	0.0	2	ENCODE	adrenal-gland_ENCFF115KYR	5.422237166666666	0.0	423.25483333333335
H3K27ac	chrX	139877918	139878417	0.0	2	ENCODE	adrenal-gland_ENCFF115KYR	5.422237166666666	0.0	423.25483333333335
H3K27ac	chrX	139878418	139878917	0.0	2	ENCODE	adrenal-gland_ENCFF115KYR	5.422237166666666	0.0	423.25483333333335
H3K27ac	chrX	139878918	139879417	0.0	2	ENCODE	adrenal-gland_ENCFF115KYR	5.422237166666666	0.0	423.25483333333335
H3K27ac	chrX	139879418	139879917	0.0	2	ENCODE	adrenal-gland_ENCFF115KYR	5.422237166666666	0.0	423.25483333333335
H3K27ac	chrX	139879918	139880417	0.0	2	ENCODE	adrenal-gland_ENCFF115KYR	5.422237166666666	0.0	423.25483333333335
H3K27ac	chrX	139880418	139880917	0.0	2	ENCODE	adrenal-gland_ENCFF115KYR	5.422237166666666	0.0	423.25483333333335
H3K27ac	chrX	139880918	139881417	0.0	2	ENCODE	adrenal-gland_ENCFF115KYR	5.422237166666666	0.0	423.25483333333335
H3K27ac	chrX	139881418	139881917	0.0	2	ENCODE	adrenal-gland_ENCFF115KYR	5.422237166666666	0.0	423.25483333333335
H3K27ac	chrX	139881918	139882417	0.0	2	ENCODE	adrenal-gland_ENCFF115KYR	5.422237166666666	0.0	423.25483333333335
H3K27ac	chrX	139882418	139882917	0.0	2	ENCODE	adrenal-gland_ENCFF115KYR	5.422237166666666	0.0	423.25483333333335
H3K27ac	chrX	139882918	139883417	0.0	2	ENCODE	adrenal-gland_ENCFF115KYR	5.422237166666666	0.0	423.25483333333335
H3K27ac	chrX	139883418	139883917	0.0	2	ENCODE	adrenal-gland_ENCFF115KYR	5.422237166666666	0.0	423.25483333333335
H3K27ac	chrX	139883918	139884417	0.0	2	ENCODE	adrenal-gland_ENCFF115KYR	5.422237166666666	0.0	423.25483333333335
H3K27ac	chrX	139884418	139884917	0.0	2	ENCODE	adrenal-gland_ENCFF115KYR	5.422237166666666	0.0	423.25483333333335
H3K27ac	chrX	139884918	139885417	0.0	2	ENCODE	adrenal-gland_ENCFF115KYR	5.422237166666666	0.0	423.25483333333335
H3K27ac	chrX	139885418	139885917	0.0	2	ENCODE	adrenal-gland_ENCFF115KYR	5.422237166666666	0.0	423.25483333333335
H3K27ac	chrX	139885918	139886417	0.0	2	ENCODE	adrenal-gland_ENCFF115KYR	5.422237166666666	0.0	423.25483333333335
H3K27ac	chrX	139886418	139886917	0.0	2	ENCODE	adrenal-gland_ENCFF115KYR	5.422237166666666	0.0	423.25483333333335
H3K27ac	chrX	139886918	139887417	0.0	2	ENCODE	adrenal-gland_ENCFF115KYR	5.422237166666666	0.0	423.25483333333335
H3K27ac	chrX	139887418	139887917	0.0	2	ENCODE	adrenal-gland_ENCFF115KYR	5.422237166666666	0.0	423.25483333333335
H3K27ac	chrX	139887918	139888417	0.0	2	ENCODE	adrenal-gland_ENCFF115KYR	5.422237166666666	0.0	423.25483333333335
H3K27ac	chrX	139888418	139888917	0.0	2	ENCODE	adrenal-gland_ENCFF115KYR	5.422237166666666	0.0	423.25483333333335
H3K27ac	chrX	139888918	139889417	0.0	2	ENCODE	adrenal-gland_ENCFF115KYR	5.422237166666666	0.0	423.25483333333335
H3K27ac	chrX	139889418	139889917	0.0	2	ENCODE	adrenal-gland_ENCFF115KYR	5.422237166666666	0.0	423.25483333333335
H3K27ac	chrX	139889918	139890417	0.0	2	ENCODE	adrenal-gland_ENCFF115KYR	5.422237166666666	0.0	423.25483333333335
H3K27ac	chrX	139890418	139890917	0.0	2	ENCODE	adrenal-gland_ENCFF115KYR	5.422237166666666	0.0	423.25483333333335
H3K27ac	chrX	139890918	139891417	0.0	2	ENCODE	adrenal-gland_ENCFF115KYR	5.422237166666666	0.0	423.25483333333335
H3K27ac	chrX	139891418	139891917	0.0	2	ENCODE	adrenal-gland_ENCFF115KYR	5.422237166666666	0.0	423.25483333333335
H3K27ac	chrX	139891918	139892417	0.0	2	ENCODE	adrenal-gland_ENCFF115KYR	5.422237166666666	0.0	423.25483333333335
H3K27ac	chrX	139892418	139892917	0.0	2	ENCODE	adrenal-gland_ENCFF115KYR	5.422237166666666	0.0	423.25483333333335
H3K27ac	chrX	139892918	139893417	0.0	2	ENCODE	adrenal-gland_ENCFF115KYR	5.422237166666666	0.0	423.25483333333335
H3K27ac	chrX	139893418	139893917	0.0	2	ENCODE	adrenal-gland_ENCFF115KYR	5.422237166666666	0.0	423.25483333333335
H3K27ac	chrX	139893918	139894417	0.0	2	ENCODE	adrenal-gland_ENCFF115KYR	5.422237166666666	0.0	423.25483333333335
H3K27ac	chrX	139894418	139894917	0.0	2	ENCODE	adrenal-gland_ENCFF115KYR	5.422237166666666	0.0	423.25483333333335
H3K27ac	chrX	139894918	139895417	0.0	2	ENCODE	adrenal-gland_ENCFF115KYR	5.422237166666666	0.0	423.25483333333335
H3K27ac	chrX	139895418	139895917	0.0	2	ENCODE	adrenal-gland_ENCFF115KYR	5.422237166666666	0.0	423.25483333333335
H3K27ac	chrX	139895918	139896417	0.0	2	ENCODE	adrenal-gland_ENCFF115KYR	5.422237166666666	0.0	423.25483333333335
H3K27ac	chrX	139896418	139896917	0.0	2	ENCODE	adrenal-gland_ENCFF115KYR	5.422237166666666	0.0	423.25483333333335
H3K27ac	chrX	139896918	139897417	0.0	2	ENCODE	adrenal-gland_ENCFF115KYR	5.422237166666666	0.0	423.25483333333335
H3K27ac	chrX	139897418	139897917	0.0	2	ENCODE	adrenal-gland_ENCFF115KYR	5.422237166666666	0.0	423.25483333333335
H3K27ac	chrX	139897918	139898417	0.0	2	ENCODE	adrenal-gland_ENCFF115KYR	5.422237166666666	0.0	423.25483333333335
H3K27ac	chrX	139898418	139898917	0.0	2	ENCODE	adrenal-gland_ENCFF115KYR	5.422237166666666	0.0	423.25483333333335
H3K27ac	chrX	139898918	139899417	0.0	2	ENCODE	adrenal-gland_ENCFF115KYR	5.422237166666666	0.0	423.25483333333335
H3K27ac	chrX	139899418	139899917	0.0	2	ENCODE	adrenal-gland_ENCFF115KYR	5.422237166666666	0.0	423.25483333333335
H3K27ac	chrX	139899918	139900417	0.0	2	ENCODE	adrenal-gland_ENCFF115KYR	5.422237166666666	0.0	423.25483333333335
H3K27ac	chrX	139900418	139900917	0.0	2	ENCODE	adrenal-gland_ENCFF115KYR	5.422237166666666	0.0	423.25483333333335
H3K27ac	chrX	139900918	139901417	0.0	2	ENCODE	adrenal-gland_ENCFF115KYR	5.422237166666666	0.0	423.25483333333335
H3K27ac	chrX	139901418	139901917	0.0	2	ENCODE	adrenal-gland_ENCFF115KYR	5.422237166666666	0.0	423.25483333333335
H3K27ac	chrX	139901918	139902417	0.0	2	ENCODE	adrenal-gland_ENCFF115KYR	5.422237166666666	0.0	423.25483333333335
H3K27ac	chrX	139902418	139902917	0.0	2	ENCODE	adrenal-gland_ENCFF115KYR	5.422237166666666	0.0	423.25483333333335
H3K27ac	chrX	139902918	139903417	0.0	2	ENCODE	adrenal-gland_ENCFF115KYR	5.422237166666666	0.0	423.25483333333335
H3K27ac	chrX	139903418	139903917	0.0	2	ENCODE	adrenal-gland_ENCFF115KYR	5.422237166666666	0.0	423.25483333333335
H3K27ac	chrX	139903918	139904417	0.0	2	ENCODE	adrenal-gland_ENCFF115KYR	5.422237166666666	0.0	423.25483333333335
H3K27ac	chrX	139904418	139904917	0.0	2	ENCODE	adrenal-gland_ENCFF115KYR	5.422237166666666	0.0	423.25483333333335
H3K27ac	chrX	139904918	139905417	0.0	2	ENCODE	adrenal-gland_ENCFF115KYR	5.422237166666666	0.0	423.25483333333335
H3K27ac	chrX	139905418	139905917	0.0	2	ENCODE	adrenal-gland_ENCFF115KYR	5.422237166666666	0.0	423.25483333333335
H3K27ac	chrX	139905918	139906417	0.0	2	ENCODE	adrenal-gland_ENCFF115KYR	5.422237166666666	0.0	423.25483333333335
H3K27ac	chrX	139906418	139906917	0.0	2	ENCODE	adrenal-gland_ENCFF115KYR	5.422237166666666	0.0	423.25483333333335
H3K27ac	chrX	139906918	139907417	0.0	2	ENCODE	adrenal-gland_ENCFF115KYR	5.422237166666666	0.0	423.25483333333335
H3K27ac	chrX	139907418	139907917	0.0	2	ENCODE	adrenal-gland_ENCFF115KYR	5.422237166666666	0.0	423.25483333333335
H3K27ac	chrX	139907918	139908417	0.0	2	ENCODE	adrenal-gland_ENCFF115KYR	5.422237166666666	0.0	423.25483333333335
H3K27ac	chrX	139908418	139908917	0.0	2	ENCODE	adrenal-gland_ENCFF115KYR	5.422237166666666	0.0	423.25483333333335
H3K27ac	chrX	139908918	139909417	0.0	2	ENCODE	adrenal-gland_ENCFF115KYR	5.422237166666666	0.0	423.25483333333335
H3K27ac	chrX	139909418	139909917	0.0	2	ENCODE	adrenal-gland_ENCFF115KYR	5.422237166666666	0.0	423.25483333333335
H3K27ac	chrX	139909918	139910417	0.0	2	ENCODE	adrenal-gland_ENCFF115KYR	5.422237166666666	0.0	423.25483333333335
H3K27ac	chrX	139910418	139910917	0.0	2	ENCODE	adrenal-gland_ENCFF115KYR	5.422237166666666	0.0	423.25483333333335
H3K27ac	chrX	139910918	139911417	0.0	2	ENCODE	adrenal-gland_ENCFF115KYR	5.422237166666666	0.0	423.25483333333335
H3K27ac	chrX	139911418	139911917	0.0	2	ENCODE	adrenal-gland_ENCFF115KYR	5.422237166666666	0.0	423.25483333333335
H3K27ac	chrX	139911918	139912417	0.0	2	ENCODE	adrenal-gland_ENCFF115KYR	5.422237166666666	0.0	423.25483333333335
H3K27ac	chrX	139912418	139912917	0.0	2	ENCODE	adrenal-gland_ENCFF115KYR	5.422237166666666	0.0	423.25483333333335
H3K27ac	chrX	139912918	139913417	0.0	2	ENCODE	adrenal-gland_ENCFF115KYR	5.422237166666666	0.0	423.25483333333335
H3K27ac	chrX	139913418	139913917	0.0	2	ENCODE	adrenal-gland_ENCFF115KYR	5.422237166666666	0.0	423.25483333333335
H3K27ac	chrX	139913918	139914417	0.0	2	ENCODE	adrenal-gland_ENCFF115KYR	5.422237166666666	0.0	423.25483333333335
H3K27ac	chrX	139914418	139914917	0.0	2	ENCODE	adrenal-gland_ENCFF115KYR	5.422237166666666	0.0	423.25483333333335
H3K27ac	chrX	139914918	139915417	0.0	2	ENCODE	adrenal-gland_ENCFF115KYR	5.422237166666666	0.0	423.25483333333335
H3K27ac	chrX	139915418	139915917	0.0	2	ENCODE	adrenal-gland_ENCFF115KYR	5.422237166666666	0.0	423.25483333333335
H3K27ac	chrX	139915918	139916417	0.0	2	ENCODE	adrenal-gland_ENCFF115KYR	5.422237166666666	0.0	423.25483333333335
H3K27ac	chrX	139916418	139916917	0.0	2	ENCODE	adrenal-gland_ENCFF115KYR	5.422237166666666	0.0	423.25483333333335
H3K27ac	chr12	54306092	54306591	0.0	3	ENCODE	adrenal-gland_ENCFF299FYG	5.422237166666666	0.0	423.25483333333335
H3K27ac	chr12	54306592	54307091	0.0	3	ENCODE	adrenal-gland_ENCFF299FYG	5.422237166666666	0.0	423.25483333333335
H3K27ac	chr12	54307092	54307591	0.0	3	ENCODE	adrenal-gland_ENCFF299FYG	5.422237166666666	0.0	423.25483333333335
H3K27ac	chr12	54307592	54308091	0.0	3	ENCODE	adrenal-gland_ENCFF299FYG	5.422237166666666	0.0	423.25483333333335
H3K27ac	chr12	54308092	54308591	0.0	3	ENCODE	adrenal-gland_ENCFF299FYG	5.422237166666666	0.0	423.25483333333335
H3K27ac	chr12	54308592	54309091	0.0	3	ENCODE	adrenal-gland_ENCFF299FYG	5.422237166666666	0.0	423.25483333333335
H3K27ac	chr12	54309092	54309591	0.0	3	ENCODE	adrenal-gland_ENCFF299FYG	5.422237166666666	0.0	423.25483333333335
H3K27ac	chr12	54309592	54310091	0.0	3	ENCODE	adrenal-gland_ENCFF299FYG	5.422237166666666	0.0	423.25483333333335
H3K27ac	chr12	54310092	54310591	0.0	3	ENCODE	adrenal-gland_ENCFF299FYG	5.422237166666666	0.0	423.25483333333335
H3K27ac	chr12	54310592	54311091	0.0	3	ENCODE	adrenal-gland_ENCFF299FYG	5.422237166666666	0.0	423.25483333333335
H3K27ac	chr12	54311092	54311591	0.0	3	ENCODE	adrenal-gland_ENCFF299FYG	5.422237166666666	0.0	423.25483333333335
H3K27ac	chr12	54311592	54312091	0.0	3	ENCODE	adrenal-gland_ENCFF299FYG	5.422237166666666	0.0	423.25483333333335
H3K27ac	chr12	54312092	54312591	0.0	3	ENCODE	adrenal-gland_ENCFF299FYG	5.422237166666666	0.0	423.25483333333335
H3K27ac	chr12	54312592	54313091	0.0	3	ENCODE	adrenal-gland_ENCFF299FYG	5.422237166666666	0.0	423.25483333333335
H3K27ac	chr12	54313092	54313591	0.0	3	ENCODE	adrenal-gland_ENCFF299FYG	5.422237166666666	0.0	423.25483333333335
H3K27ac	chr12	54313592	54314091	0.0	3	ENCODE	adrenal-gland_ENCFF299FYG	5.422237166666666	0.0	423.25483333333335
H3K27ac	chr12	54314092	54314591	0.0	3	ENCODE	adrenal-gland_ENCFF299FYG	5.422237166666666	0.0	423.25483333333335
H3K27ac	chr12	54314592	54315091	0.0	3	ENCODE	adrenal-gland_ENCFF299FYG	5.422237166666666	0.0	423.25483333333335
H3K27ac	chr12	54315092	54315591	0.0	3	ENCODE	adrenal-gland_ENCFF299FYG	5.422237166666666	0.0	423.25483333333335
H3K27ac	chr12	54315592	54316091	0.0	3	ENCODE	adrenal-gland_ENCFF299FYG	5.422237166666666	0.0	423.25483333333335
H3K27ac	chr12	54316092	54316591	0.0	3	ENCODE	adrenal-gland_ENCFF299FYG	5.422237166666666	0.0	423.25483333333335
H3K27ac	chr12	54316592	54317091	0.0	3	ENCODE	adrenal-gland_ENCFF299FYG	5.422237166666666	0.0	423.25483333333335
H3K27ac	chr12	54317092	54317591	0.0	3	ENCODE	adrenal-gland_ENCFF299FYG	5.422237166666666	0.0	423.25483333333335
H3K27ac	chr12	54317592	54318091	0.0	3	ENCODE	adrenal-gland_ENCFF299FYG	5.422237166666666	0.0	423.25483333333335
H3K27ac	chr12	54318092	54318591	0.0	3	ENCODE	adrenal-gland_ENCFF299FYG	5.422237166666666	0.0	423.25483333333335
H3K27ac	chr12	54318592	54319091	0.0	3	ENCODE	adrenal-gland_ENCFF299FYG	5.422237166666666	0.0	423.25483333333335
H3K27ac	chr12	54319092	54319591	0.0	3	ENCODE	adrenal-gland_ENCFF299FYG	5.422237166666666	0.0	423.25483333333335
H3K27ac	chr12	54319592	54320091	0.0	3	ENCODE	adrenal-gland_ENCFF299FYG	5.422237166666666	0.0	423.25483333333335
H3K27ac	chr12	54320092	54320591	0.0	3	ENCODE	adrenal-gland_ENCFF299FYG	5.422237166666666	0.0	423.25483333333335
H3K27ac	chr12	54320592	54321091	0.0	3	ENCODE	adrenal-gland_ENCFF299FYG	5.422237166666666	0.0	423.25483333333335
H3K27ac	chr12	54321092	54321591	0.0	3	ENCODE	adrenal-gland_ENCFF299FYG	5.422237166666666	0.0	423.25483333333335
H3K27ac	chr12	54321592	54322091	0.0	3	ENCODE	adrenal-gland_ENCFF299FYG	5.422237166666666	0.0	423.25483333333335
H3K27ac	chr12	54322092	54322591	0.0	3	ENCODE	adrenal-gland_ENCFF299FYG	5.422237166666666	0.0	423.25483333333335
H3K27ac	chr12	54322592	54323091	0.0	3	ENCODE	adrenal-gland_ENCFF299FYG	5.422237166666666	0.0	423.25483333333335
H3K27ac	chr12	54323092	54323591	0.0	3	ENCODE	adrenal-gland_ENCFF299FYG	5.422237166666666	0.0	423.25483333333335
H3K27ac	chr12	54323592	54324091	0.0	3	ENCODE	adrenal-gland_ENCFF299FYG	5.422237166666666	0.0	423.25483333333335
H3K27ac	chr12	54324092	54324591	0.0	3	ENCODE	adrenal-gland_ENCFF299FYG	5.422237166666666	0.0	423.25483333333335
H3K27ac	chr12	54324592	54325091	0.0	3	ENCODE	adrenal-gland_ENCFF299FYG	5.422237166666666	0.0	423.25483333333335
H3K27ac	chr12	54325092	54325591	0.0	3	ENCODE	adrenal-gland_ENCFF299FYG	5.422237166666666	0.0	423.25483333333335
H3K27ac	chr12	54325592	54326091	0.0	3	ENCODE	adrenal-gland_ENCFF299FYG	5.422237166666666	0.0	423.25483333333335
H3K27ac	chr12	54326092	54326591	0.0	3	ENCODE	adrenal-gland_ENCFF299FYG	5.422237166666666	0.0	423.25483333333335
H3K27ac	chr12	54326592	54327091	0.0	3	ENCODE	adrenal-gland_ENCFF299FYG	5.422237166666666	0.0	423.25483333333335
H3K27ac	chr12	54327092	54327591	0.0	3	ENCODE	adrenal-gland_ENCFF299FYG	5.422237166666666	0.0	423.25483333333335
H3K27ac	chr12	54327592	54328091	0.0	3	ENCODE	adrenal-gland_ENCFF299FYG	5.422237166666666	0.0	423.25483333333335
H3K27ac	chr12	54328092	54328591	0.0	3	ENCODE	adrenal-gland_ENCFF299FYG	5.422237166666666	0.0	423.25483333333335
H3K27ac	chr12	54328592	54329091	0.0	3	ENCODE	adrenal-gland_ENCFF299FYG	5.422237166666666	0.0	423.25483333333335
H3K27ac	chr12	54329092	54329591	0.0	3	ENCODE	adrenal-gland_ENCFF299FYG	5.422237166666666	0.0	423.25483333333335
H3K27ac	chr12	54329592	54330091	0.0	3	ENCODE	adrenal-gland_ENCFF299FYG	5.422237166666666	0.0	423.25483333333335
H3K27ac	chr12	54330092	54330591	0.0	3	ENCODE	adrenal-gland_ENCFF299FYG	5.422237166666666	0.0	423.25483333333335
H3K27ac	chr12	54330592	54331091	0.0	3	ENCODE	adrenal-gland_ENCFF299FYG	5.422237166666666	0.0	423.25483333333335
H3K27ac	chr12	54331092	54331591	0.0	3	ENCODE	adrenal-gland_ENCFF299FYG	5.422237166666666	0.0	423.25483333333335
H3K27ac	chr12	54331592	54332091	0.0	3	ENCODE	adrenal-gland_ENCFF299FYG	5.422237166666666	0.0	423.25483333333335
H3K27ac	chr12	54332092	54332591	0.0	3	ENCODE	adrenal-gland_ENCFF299FYG	5.422237166666666	0.0	423.25483333333335
H3K27ac	chr12	54332592	54333091	0.0	3	ENCODE	adrenal-gland_ENCFF299FYG	5.422237166666666	0.0	423.25483333333335
H3K27ac	chr12	54333092	54333591	0.0	3	ENCODE	adrenal-gland_ENCFF299FYG	5.422237166666666	0.0	423.25483333333335
H3K27ac	chr12	54333592	54334091	0.0	3	ENCODE	adrenal-gland_ENCFF299FYG	5.422237166666666	0.0	423.25483333333335
H3K27ac	chr12	54334092	54334591	0.0	3	ENCODE	adrenal-gland_ENCFF299FYG	5.422237166666666	0.0	423.25483333333335
H3K27ac	chr12	54334592	54335091	0.0	3	ENCODE	adrenal-gland_ENCFF299FYG	5.422237166666666	0.0	423.25483333333335
H3K27ac	chr12	54335092	54335591	0.0	3	ENCODE	adrenal-gland_ENCFF299FYG	5.422237166666666	0.0	423.25483333333335
H3K27ac	chr12	54335592	54336091	0.0	3	ENCODE	adrenal-gland_ENCFF299FYG	5.422237166666666	0.0	423.25483333333335
H3K27ac	chr12	54336092	54336591	0.0	3	ENCODE	adrenal-gland_ENCFF299FYG	5.422237166666666	0.0	423.25483333333335
H3K27ac	chr12	54336592	54337091	0.0	3	ENCODE	adrenal-gland_ENCFF299FYG	5.422237166666666	0.0	423.25483333333335
H3K27ac	chr12	54337092	54337591	0.0	3	ENCODE	adrenal-gland_ENCFF299FYG	5.422237166666666	0.0	423.25483333333335
H3K27ac	chr12	54337592	54338091	0.0	3	ENCODE	adrenal-gland_ENCFF299FYG	5.422237166666666	0.0	423.25483333333335
H3K27ac	chr12	54338092	54338591	0.0	3	ENCODE	adrenal-gland_ENCFF299FYG	5.422237166666666	0.0	423.25483333333335
H3K27ac	chr12	54338592	54339091	0.0	3	ENCODE	adrenal-gland_ENCFF299FYG	5.422237166666666	0.0	423.25483333333335
H3K27ac	chr12	54339092	54339591	0.0	3	ENCODE	adrenal-gland_ENCFF299FYG	5.422237166666666	0.0	423.25483333333335
H3K27ac	chr12	54339592	54340091	0.0	3	ENCODE	adrenal-gland_ENCFF299FYG	5.422237166666666	0.0	423.25483333333335
H3K27ac	chr12	54340092	54340591	0.0	3	ENCODE	adrenal-gland_ENCFF299FYG	5.422237166666666	0.0	423.25483333333335
H3K27ac	chr12	54340592	54341091	0.0	3	ENCODE	adrenal-gland_ENCFF299FYG	5.422237166666666	0.0	423.25483333333335
H3K27ac	chr12	54341092	54341591	0.0	3	ENCODE	adrenal-gland_ENCFF299FYG	5.422237166666666	0.0	423.25483333333335
H3K27ac	chr12	54341592	54342091	0.0	3	ENCODE	adrenal-gland_ENCFF299FYG	5.422237166666666	0.0	423.25483333333335
H3K27ac	chr12	54342092	54342591	0.0	3	ENCODE	adrenal-gland_ENCFF299FYG	5.422237166666666	0.0	423.25483333333335
H3K27ac	chr12	54342592	54343091	0.0	3	ENCODE	adrenal-gland_ENCFF299FYG	5.422237166666666	0.0	423.25483333333335
H3K27ac	chr12	54343092	54343591	0.0	3	ENCODE	adrenal-gland_ENCFF299FYG	5.422237166666666	0.0	423.25483333333335
H3K27ac	chr12	54343592	54344091	0.0	3	ENCODE	adrenal-gland_ENCFF299FYG	5.422237166666666	0.0	423.25483333333335
H3K27ac	chr12	54344092	54344591	0.0	3	ENCODE	adrenal-gland_ENCFF299FYG	5.422237166666666	0.0	423.25483333333335
H3K27ac	chr12	54344592	54345091	0.0	3	ENCODE	adrenal-gland_ENCFF299FYG	5.422237166666666	0.0	423.25483333333335
H3K27ac	chr12	54345092	54345591	0.0	3	ENCODE	adrenal-gland_ENCFF299FYG	5.422237166666666	0.0	423.25483333333335
H3K27ac	chr12	54345592	54346091	0.0	3	ENCODE	adrenal-gland_ENCFF299FYG	5.422237166666666	0.0	423.25483333333335
H3K27ac	chr12	54346092	54346591	0.0	3	ENCODE	adrenal-gland_ENCFF299FYG	5.422237166666666	0.0	423.25483333333335
H3K27ac	chr12	54346592	54347091	0.0	3	ENCODE	adrenal-gland_ENCFF299FYG	5.422237166666666	0.0	423.25483333333335
H3K27ac	chr12	54347092	54347591	0.0	3	ENCODE	adrenal-gland_ENCFF299FYG	5.422237166666666	0.0	423.25483333333335
H3K27ac	chr12	54347592	54348091	0.0	3	ENCODE	adrenal-gland_ENCFF299FYG	5.422237166666666	0.0	423.25483333333335
H3K27ac	chr12	54348092	54348591	0.0	3	ENCODE	adrenal-gland_ENCFF299FYG	5.422237166666666	0.0	423.25483333333335
H3K27ac	chr12	54348592	54349091	0.0	3	ENCODE	adrenal-gland_ENCFF299FYG	5.422237166666666	0.0	423.25483333333335
H3K27ac	chr12	54349092	54349591	0.0	3	ENCODE	adrenal-gland_ENCFF299FYG	5.422237166666666	0.0	423.25483333333335
H3K27ac	chr12	54349592	54350091	0.0	3	ENCODE	adrenal-gland_ENCFF299FYG	5.422237166666666	0.0	423.25483333333335
H3K27ac	chr12	54350092	54350591	0.0	3	ENCODE	adrenal-gland_ENCFF299FYG	5.422237166666666	0.0	423.25483333333335
H3K27ac	chr12	54350592	54351091	0.0	3	ENCODE	adrenal-gland_ENCFF299FYG	5.422237166666666	0.0	423.25483333333335
H3K27ac	chr12	54351092	54351591	0.0	3	ENCODE	adrenal-gland_ENCFF299FYG	5.422237166666666	0.0	423.25483333333335
H3K27ac	chr12	54351592	54352091	0.0	3	ENCODE	adrenal-gland_ENCFF299FYG	5.422237166666666	0.0	423.25483333333335
H3K27ac	chr12	54352092	54352591	0.0	3	ENCODE	adrenal-gland_ENCFF299FYG	5.422237166666666	0.0	423.25483333333335
H3K27ac	chr12	54352592	54353091	0.0	3	ENCODE	adrenal-gland_ENCFF299FYG	5.422237166666666	0.0	423.25483333333335
H3K27ac	chr12	54353092	54353591	0.0	3	ENCODE	adrenal-gland_ENCFF299FYG	5.422237166666666	0.0	423.25483333333335
H3K27ac	chr12	54353592	54354091	0.0	3	ENCODE	adrenal-gland_ENCFF299FYG	5.422237166666666	0.0	423.25483333333335
H3K27ac	chr12	54354092	54354591	0.0	3	ENCODE	adrenal-gland_ENCFF299FYG	5.422237166666666	0.0	423.25483333333335
H3K27ac	chr12	54354592	54355091	0.0	3	ENCODE	adrenal-gland_ENCFF299FYG	5.422237166666666	0.0	423.25483333333335
H3K27ac	chr12	54355092	54355591	0.0	3	ENCODE	adrenal-gland_ENCFF299FYG	5.422237166666666	0.0	423.25483333333335
H3K27ac	chr12	54355592	54356091	0.0	3	ENCODE	adrenal-gland_ENCFF299FYG	5.422237166666666	0.0	423.25483333333335
H3K27ac	chr12	54356092	54356591	0.0	3	ENCODE	adrenal-gland_ENCFF299FYG	5.422237166666666	0.0	423.25483333333335
H3K27ac	chr12	54356592	54357091	0.0	3	ENCODE	adrenal-gland_ENCFF299FYG	5.422237166666666	0.0	423.25483333333335
H3K27ac	chr12	54357092	54357591	0.0	3	ENCODE	adrenal-gland_ENCFF299FYG	5.422237166666666	0.0	423.25483333333335
H3K27ac	chr12	54357592	54358091	0.0	3	ENCODE	adrenal-gland_ENCFF299FYG	5.422237166666666	0.0	423.25483333333335
H3K27ac	chr12	54358092	54358591	0.0	3	ENCODE	adrenal-gland_ENCFF299FYG	5.422237166666666	0.0	423.25483333333335
H3K27ac	chr12	54358592	54359091	0.0	3	ENCODE	adrenal-gland_ENCFF299FYG	5.422237166666666	0.0	423.25483333333335
H3K27ac	chr12	54359092	54359591	0.0	3	ENCODE	adrenal-gland_ENCFF299FYG	5.422237166666666	0.0	423.25483333333335
H3K27ac	chr12	54359592	54360091	0.0	3	ENCODE	adrenal-gland_ENCFF299FYG	5.422237166666666	0.0	423.25483333333335
H3K27ac	chr12	54360092	54360591	0.0	3	ENCODE	adrenal-gland_ENCFF299FYG	5.422237166666666	0.0	423.25483333333335
H3K27ac	chr12	54360592	54361091	0.0	3	ENCODE	adrenal-gland_ENCFF299FYG	5.422237166666666	0.0	423.25483333333335
H3K27ac	chr12	54361092	54361591	0.0	3	ENCODE	adrenal-gland_ENCFF299FYG	5.422237166666666	0.0	423.25483333333335
H3K27ac	chr12	54361592	54362091	0.0	3	ENCODE	adrenal-gland_ENCFF299FYG	5.422237166666666	0.0	423.25483333333335
H3K27ac	chr12	54362092	54362591	0.0	3	ENCODE	adrenal-gland_ENCFF299FYG	5.422237166666666	0.0	423.25483333333335
H3K27ac	chr12	54362592	54363091	0.0	3	ENCODE	adrenal-gland_ENCFF299FYG	5.422237166666666	0.0	423.25483333333335
H3K27ac	chr12	54363092	54363591	0.0	3	ENCODE	adrenal-gland_ENCFF299FYG	5.422237166666666	0.0	423.25483333333335
H3K27ac	chr12	54363592	54364091	0.0	3	ENCODE	adrenal-gland_ENCFF299FYG	5.422237166666666	0.0	423.25483333333335
H3K27ac	chr12	54364092	54364591	0.0	3	ENCODE	adrenal-gland_ENCFF299FYG	5.422237166666666	0.0	423.25483333333335
H3K27ac	chr12	54364592	54365091	0.0	3	ENCODE	adrenal-gland_ENCFF299FYG	5.422237166666666	0.0	423.25483333333335
H3K27ac	chr12	54365092	54365591	0.0	3	ENCODE	adrenal-gland_ENCFF299FYG	5.422237166666666	0.0	423.25483333333335
H3K27ac	chr12	54365592	54366091	0.0	3	ENCODE	adrenal-gland_ENCFF299FYG	5.422237166666666	0.0	423.25483333333335
H3K27ac	chr12	54366092	54366591	0.0	3	ENCODE	adrenal-gland_ENCFF299FYG	5.422237166666666	0.0	423.25483333333335
H3K27ac	chr12	54366592	54367091	0.0	3	ENCODE	adrenal-gland_ENCFF299FYG	5.422237166666666	0.0	423.25483333333335
H3K27ac	chr12	54367092	54367591	0.0	3	ENCODE	adrenal-gland_ENCFF299FYG	5.422237166666666	0.0	423.25483333333335
H3K27ac	chr12	54367592	54368091	0.0	3	ENCODE	adrenal-gland_ENCFF299FYG	5.422237166666666	0.0	423.25483333333335
H3K27ac	chr12	54368092	54368591	0.0	3	ENCODE	adrenal-gland_ENCFF299FYG	5.422237166666666	0.0	423.25483333333335
H3K27ac	chr12	54368592	54369091	0.0	3	ENCODE	adrenal-gland_ENCFF299FYG	5.422237166666666	0.0	423.25483333333335
H3K27ac	chr12	54369092	54369591	0.0	3	ENCODE	adrenal-gland_ENCFF299FYG	5.422237166666666	0.0	423.25483333333335
H3K27ac	chr12	54369592	54370091	0.0	3	ENCODE	adrenal-gland_ENCFF299FYG	5.422237166666666	0.0	423.25483333333335
H3K27ac	chr12	54370092	54370591	0.0	3	ENCODE	adrenal-gland_ENCFF299FYG	5.422237166666666	0.0	423.25483333333335
H3K27ac	chr12	54370592	54371091	0.0	3	ENCODE	adrenal-gland_ENCFF299FYG	5.422237166666666	0.0	423.25483333333335
H3K27ac	chr12	54371092	54371591	0.0	3	ENCODE	adrenal-gland_ENCFF299FYG	5.422237166666666	0.0	423.25483333333335
H3K27ac	chr12	54371592	54372091	0.0	3	ENCODE	adrenal-gland_ENCFF299FYG	5.422237166666666	0.0	423.25483333333335
H3K27ac	chr12	54372092	54372591	0.0	3	ENCODE	adrenal-gland_ENCFF299FYG	5.422237166666666	0.0	423.25483333333335
H3K27ac	chr12	54372592	54373091	0.0	3	ENCODE	adrenal-gland_ENCFF299FYG	5.422237166666666	0.0	423.25483333333335
H3K27ac	chr12	54373092	54373591	0.0	3	ENCODE	adrenal-gland_ENCFF299FYG	5.422237166666666	0.0	423.25483333333335
H3K27ac	chr12	54373592	54374091	0.0	3	ENCODE	adrenal-gland_ENCFF299FYG	5.422237166666666	0.0	423.25483333333335
H3K27ac	chr12	54374092	54374591	0.0	3	ENCODE	adrenal-gland_ENCFF299FYG	5.422237166666666	0.0	423.25483333333335
H3K27ac	chr12	54374592	54375091	0.0	3	ENCODE	adrenal-gland_ENCFF299FYG	5.422237166666666	0.0	423.25483333333335
H3K27ac	chr12	54375092	54375591	0.0	3	ENCODE	adrenal-gland_ENCFF299FYG	5.422237166666666	0.0	423.25483333333335
H3K27ac	chr12	54375592	54376091	0.0	3	ENCODE	adrenal-gland_ENCFF299FYG	5.422237166666666	0.0	423.25483333333335
H3K27ac	chr12	54376092	54376591	0.0	3	ENCODE	adrenal-gland_ENCFF299FYG	5.422237166666666	0.0	423.25483333333335
H3K27ac	chr12	54376592	54377091	0.0	3	ENCODE	adrenal-gland_ENCFF299FYG	5.422237166666666	0.0	423.25483333333335
H3K27ac	chr12	54377092	54377591	0.0	3	ENCODE	adrenal-gland_ENCFF299FYG	5.422237166666666	0.0	423.25483333333335
H3K27ac	chr12	54377592	54378091	0.0	3	ENCODE	adrenal-gland_ENCFF299FYG	5.422237166666666	0.0	423.25483333333335
H3K27ac	chr12	54378092	54378591	0.0	3	ENCODE	adrenal-gland_ENCFF299FYG	5.422237166666666	0.0	423.25483333333335
H3K27ac	chr12	54378592	54379091	0.0	3	ENCODE	adrenal-gland_ENCFF299FYG	5.422237166666666	0.0	423.25483333333335
H3K27ac	chr12	54379092	54379591	0.0	3	ENCODE	adrenal-gland_ENCFF299FYG	5.422237166666666	0.0	423.25483333333335
H3K27ac	chr12	54379592	54380091	0.0	3	ENCODE	adrenal-gland_ENCFF299FYG	5.422237166666666	0.0	423.25483333333335
H3K27ac	chr12	54380092	54380591	0.0	3	ENCODE	adrenal-gland_ENCFF299FYG	5.422237166666666	0.0	423.25483333333335
H3K27ac	chr12	54380592	54381091	0.0	3	ENCODE	adrenal-gland_ENCFF299FYG	5.422237166666666	0.0	423.25483333333335
H3K27ac	chr12	54381092	54381591	0.0	3	ENCODE	adrenal-gland_ENCFF299FYG	5.422237166666666	0.0	423.25483333333335
H3K27ac	chr12	54381592	54382091	0.0	3	ENCODE	adrenal-gland_ENCFF299FYG	5.422237166666666	0.0	423.25483333333335
H3K27ac	chr12	54382092	54382591	0.0	3	ENCODE	adrenal-gland_ENCFF299FYG	5.422237166666666	0.0	423.25483333333335
H3K27ac	chr12	54382592	54383091	0.0	3	ENCODE	adrenal-gland_ENCFF299FYG	5.422237166666666	0.0	423.25483333333335
H3K27ac	chr12	54383092	54383591	0.0	3	ENCODE	adrenal-gland_ENCFF299FYG	5.422237166666666	0.0	423.25483333333335
H3K27ac	chr12	54383592	54384091	0.0	3	ENCODE	adrenal-gland_ENCFF299FYG	5.422237166666666	0.0	423.25483333333335
H3K27ac	chr12	54384092	54384591	0.0	3	ENCODE	adrenal-gland_ENCFF299FYG	5.422237166666666	0.0	423.25483333333335
H3K27ac	chr12	54384592	54385091	0.0	3	ENCODE	adrenal-gland_ENCFF299FYG	5.422237166666666	0.0	423.25483333333335
H3K27ac	chr12	54385092	54385591	0.0	3	ENCODE	adrenal-gland_ENCFF299FYG	5.422237166666666	0.0	423.25483333333335
H3K27ac	chr12	54385592	54386091	0.0	3	ENCODE	adrenal-gland_ENCFF299FYG	5.422237166666666	0.0	423.25483333333335
H3K27ac	chr12	54386092	54386591	0.0	3	ENCODE	adrenal-gland_ENCFF299FYG	5.422237166666666	0.0	423.25483333333335
H3K27ac	chr12	54386592	54387091	0.0	3	ENCODE	adrenal-gland_ENCFF299FYG	5.422237166666666	0.0	423.25483333333335
H3K27ac	chr12	54387092	54387591	0.0	3	ENCODE	adrenal-gland_ENCFF299FYG	5.422237166666666	0.0	423.25483333333335
H3K27ac	chr12	54387592	54388091	0.0	3	ENCODE	adrenal-gland_ENCFF299FYG	5.422237166666666	0.0	423.25483333333335
H3K27ac	chr12	54388092	54388591	0.0	3	ENCODE	adrenal-gland_ENCFF299FYG	5.422237166666666	0.0	423.25483333333335
H3K27ac	chr12	54388592	54389091	0.0	3	ENCODE	adrenal-gland_ENCFF299FYG	5.422237166666666	0.0	423.25483333333335
H3K27ac	chr12	54389092	54389591	0.0	3	ENCODE	adrenal-gland_ENCFF299FYG	5.422237166666666	0.0	423.25483333333335
H3K27ac	chr12	54389592	54390091	0.0	3	ENCODE	adrenal-gland_ENCFF299FYG	5.422237166666666	0.0	423.25483333333335
H3K27ac	chr12	54390092	54390591	0.0	3	ENCODE	adrenal-gland_ENCFF299FYG	5.422237166666666	0.0	423.25483333333335
H3K27ac	chr12	54390592	54391091	0.0	3	ENCODE	adrenal-gland_ENCFF299FYG	5.422237166666666	0.0	423.25483333333335
H3K27ac	chr12	54391092	54391591	0.0	3	ENCODE	adrenal-gland_ENCFF299FYG	5.422237166666666	0.0	423.25483333333335
H3K27ac	chr12	54391592	54392091	0.0	3	ENCODE	adrenal-gland_ENCFF299FYG	5.422237166666666	0.0	423.25483333333335
H3K27ac	chr12	54392092	54392591	0.0	3	ENCODE	adrenal-gland_ENCFF299FYG	5.422237166666666	0.0	423.25483333333335
H3K27ac	chr12	54392592	54393091	0.0	3	ENCODE	adrenal-gland_ENCFF299FYG	5.422237166666666	0.0	423.25483333333335
H3K27ac	chr12	54393092	54393591	0.0	3	ENCODE	adrenal-gland_ENCFF299FYG	5.422237166666666	0.0	423.25483333333335
H3K27ac	chr12	54393592	54394091	9.77044	3	ENCODE	adrenal-gland_ENCFF299FYG	5.422237166666666	0.0	423.25483333333335
H3K27ac	chr12	54394092	54394591	0.0	3	ENCODE	adrenal-gland_ENCFF299FYG	5.422237166666666	0.0	423.25483333333335
H3K27ac	chr12	54394592	54395091	4.88522	3	ENCODE	adrenal-gland_ENCFF299FYG	5.422237166666666	0.0	423.25483333333335
H3K27ac	chr12	54395092	54395591	0.0	3	ENCODE	adrenal-gland_ENCFF299FYG	5.422237166666666	0.0	423.25483333333335
H3K27ac	chr12	54395592	54396091	0.0	3	ENCODE	adrenal-gland_ENCFF299FYG	5.422237166666666	0.0	423.25483333333335
H3K27ac	chr12	54396092	54396591	0.0	3	ENCODE	adrenal-gland_ENCFF299FYG	5.422237166666666	0.0	423.25483333333335
H3K27ac	chr12	54396592	54397091	0.0	3	ENCODE	adrenal-gland_ENCFF299FYG	5.422237166666666	0.0	423.25483333333335
H3K27ac	chr12	54397092	54397591	0.0	3	ENCODE	adrenal-gland_ENCFF299FYG	5.422237166666666	0.0	423.25483333333335
H3K27ac	chr12	54397592	54398091	0.0	3	ENCODE	adrenal-gland_ENCFF299FYG	5.422237166666666	0.0	423.25483333333335
H3K27ac	chr12	54398092	54398591	0.0	3	ENCODE	adrenal-gland_ENCFF299FYG	5.422237166666666	0.0	423.25483333333335
H3K27ac	chr12	54398592	54399091	6.5061800000000005	3	ENCODE	adrenal-gland_ENCFF299FYG	5.422237166666666	0.0	423.25483333333335
H3K27ac	chr12	54399092	54399591	0.0	3	ENCODE	adrenal-gland_ENCFF299FYG	5.422237166666666	0.0	423.25483333333335
H3K27ac	chr12	54399592	54400091	3.2813800000000004	3	ENCODE	adrenal-gland_ENCFF299FYG	5.422237166666666	0.0	423.25483333333335
H3K27ac	chr12	54400092	54400591	0.0	3	ENCODE	adrenal-gland_ENCFF299FYG	5.422237166666666	0.0	423.25483333333335
H3K27ac	chr12	54400592	54401091	0.0	3	ENCODE	adrenal-gland_ENCFF299FYG	5.422237166666666	0.0	423.25483333333335
H3K27ac	chr12	54401092	54401591	0.0	3	ENCODE	adrenal-gland_ENCFF299FYG	5.422237166666666	0.0	423.25483333333335
H3K27ac	chr12	54401592	54402091	0.0	3	ENCODE	adrenal-gland_ENCFF299FYG	5.422237166666666	0.0	423.25483333333335
H3K27ac	chr12	54402092	54402591	0.0	3	ENCODE	adrenal-gland_ENCFF299FYG	5.422237166666666	0.0	423.25483333333335
H3K27ac	chr12	54402592	54403091	0.0	3	ENCODE	adrenal-gland_ENCFF299FYG	5.422237166666666	0.0	423.25483333333335
H3K27ac	chr12	54403092	54403591	0.0	3	ENCODE	adrenal-gland_ENCFF299FYG	5.422237166666666	0.0	423.25483333333335
H3K27ac	chr12	54403592	54404091	0.0	3	ENCODE	adrenal-gland_ENCFF299FYG	5.422237166666666	0.0	423.25483333333335
H3K27ac	chr12	54404092	54404591	0.0	3	ENCODE	adrenal-gland_ENCFF299FYG	5.422237166666666	0.0	423.25483333333335
H3K27ac	chr12	54404592	54405091	0.0	3	ENCODE	adrenal-gland_ENCFF299FYG	5.422237166666666	0.0	423.25483333333335
H3K27ac	chr12	54405092	54405591	0.0	3	ENCODE	adrenal-gland_ENCFF299FYG	5.422237166666666	0.0	423.25483333333335
H3K27ac	chr12	54405592	54406091	0.0	3	ENCODE	adrenal-gland_ENCFF299FYG	5.422237166666666	0.0	423.25483333333335
H3K27ac	chr12	54406092	54406591	0.0	3	ENCODE	adrenal-gland_ENCFF299FYG	5.422237166666666	0.0	423.25483333333335
H3K27ac	chr12	54406592	54407091	0.0	3	ENCODE	adrenal-gland_ENCFF299FYG	5.422237166666666	0.0	423.25483333333335
H3K27ac	chr12	54407092	54407591	3.46996	3	ENCODE	adrenal-gland_ENCFF299FYG	5.422237166666666	0.0	423.25483333333335
H3K27ac	chr12	54407592	54408091	0.0	3	ENCODE	adrenal-gland_ENCFF299FYG	5.422237166666666	0.0	423.25483333333335
H3K27ac	chr12	54408092	54408591	3.55289	3	ENCODE	adrenal-gland_ENCFF299FYG	5.422237166666666	0.0	423.25483333333335
H3K27ac	chr12	54408592	54409091	0.0	3	ENCODE	adrenal-gland_ENCFF299FYG	5.422237166666666	0.0	423.25483333333335
H3K27ac	chr12	54409092	54409591	0.0	3	ENCODE	adrenal-gland_ENCFF299FYG	5.422237166666666	0.0	423.25483333333335
H3K27ac	chr12	54409592	54410091	0.0	3	ENCODE	adrenal-gland_ENCFF299FYG	5.422237166666666	0.0	423.25483333333335
H3K27ac	chr12	54410092	54410591	5.36952	3	ENCODE	adrenal-gland_ENCFF299FYG	5.422237166666666	0.0	423.25483333333335
H3K27ac	chr12	54410592	54411091	5.77344	3	ENCODE	adrenal-gland_ENCFF299FYG	5.422237166666666	0.0	423.25483333333335
H3K27ac	chr12	54411092	54411591	0.0	3	ENCODE	adrenal-gland_ENCFF299FYG	5.422237166666666	0.0	423.25483333333335
H3K27ac	chr12	54411592	54412091	0.0	3	ENCODE	adrenal-gland_ENCFF299FYG	5.422237166666666	0.0	423.25483333333335
H3K27ac	chr12	54412092	54412591	0.0	3	ENCODE	adrenal-gland_ENCFF299FYG	5.422237166666666	0.0	423.25483333333335
H3K27ac	chr12	54412592	54413091	26.8674	3	ENCODE	adrenal-gland_ENCFF299FYG	5.422237166666666	0.0	423.25483333333335
H3K27ac	chr12	54413092	54413591	0.0	3	ENCODE	adrenal-gland_ENCFF299FYG	5.422237166666666	0.0	423.25483333333335
H3K27ac	chr12	54413592	54414091	0.0	3	ENCODE	adrenal-gland_ENCFF299FYG	5.422237166666666	0.0	423.25483333333335
H3K27ac	chr12	54414092	54414591	0.0	3	ENCODE	adrenal-gland_ENCFF299FYG	5.422237166666666	0.0	423.25483333333335
H3K27ac	chr12	54414592	54415091	0.0	3	ENCODE	adrenal-gland_ENCFF299FYG	5.422237166666666	0.0	423.25483333333335
H3K27ac	chr12	54415092	54415591	5.63869	3	ENCODE	adrenal-gland_ENCFF299FYG	5.422237166666666	0.0	423.25483333333335
H3K27ac	chr12	54415592	54416091	4.08071	3	ENCODE	adrenal-gland_ENCFF299FYG	5.422237166666666	0.0	423.25483333333335
H3K27ac	chr12	54416092	54416591	2.38646	3	ENCODE	adrenal-gland_ENCFF299FYG	5.422237166666666	0.0	423.25483333333335
H3K27ac	chr12	54416592	54417091	3.46996	3	ENCODE	adrenal-gland_ENCFF299FYG	5.422237166666666	0.0	423.25483333333335
H3K27ac	chr12	54417092	54417591	0.0	3	ENCODE	adrenal-gland_ENCFF299FYG	5.422237166666666	0.0	423.25483333333335
H3K27ac	chr12	54417592	54418091	3.53672	3	ENCODE	adrenal-gland_ENCFF299FYG	5.422237166666666	0.0	423.25483333333335
H3K27ac	chr12	54418092	54418591	0.0	3	ENCODE	adrenal-gland_ENCFF299FYG	5.422237166666666	0.0	423.25483333333335
H3K27ac	chr12	54418592	54419091	0.0	3	ENCODE	adrenal-gland_ENCFF299FYG	5.422237166666666	0.0	423.25483333333335
H3K27ac	chr7	5516779	5517278	0.0	3	ENCODE	adrenal-gland_ENCFF299FYG	5.422237166666666	0.0	423.25483333333335
H3K27ac	chr7	5517279	5517778	4.28321	3	ENCODE	adrenal-gland_ENCFF299FYG	5.422237166666666	0.0	423.25483333333335
H3K27ac	chr7	5517779	5518278	3.55289	3	ENCODE	adrenal-gland_ENCFF299FYG	5.422237166666666	0.0	423.25483333333335
H3K27ac	chr7	5518279	5518778	0.0	3	ENCODE	adrenal-gland_ENCFF299FYG	5.422237166666666	0.0	423.25483333333335
H3K27ac	chr7	5518779	5519278	3.997	3	ENCODE	adrenal-gland_ENCFF299FYG	5.422237166666666	0.0	423.25483333333335
H3K27ac	chr7	5519279	5519778	0.0	3	ENCODE	adrenal-gland_ENCFF299FYG	5.422237166666666	0.0	423.25483333333335
H3K27ac	chr7	5519779	5520278	0.0	3	ENCODE	adrenal-gland_ENCFF299FYG	5.422237166666666	0.0	423.25483333333335
H3K27ac	chr7	5520279	5520778	0.0	3	ENCODE	adrenal-gland_ENCFF299FYG	5.422237166666666	0.0	423.25483333333335
H3K27ac	chr7	5520779	5521278	0.0	3	ENCODE	adrenal-gland_ENCFF299FYG	5.422237166666666	0.0	423.25483333333335
H3K27ac	chr7	5521279	5521778	0.0	3	ENCODE	adrenal-gland_ENCFF299FYG	5.422237166666666	0.0	423.25483333333335
H3K27ac	chr7	5521779	5522278	0.0	3	ENCODE	adrenal-gland_ENCFF299FYG	5.422237166666666	0.0	423.25483333333335
H3K27ac	chr7	5522279	5522778	0.0	3	ENCODE	adrenal-gland_ENCFF299FYG	5.422237166666666	0.0	423.25483333333335
H3K27ac	chr7	5522779	5523278	0.0	3	ENCODE	adrenal-gland_ENCFF299FYG	5.422237166666666	0.0	423.25483333333335
H3K27ac	chr7	5523279	5523778	0.0	3	ENCODE	adrenal-gland_ENCFF299FYG	5.422237166666666	0.0	423.25483333333335
H3K27ac	chr7	5523779	5524278	0.0	3	ENCODE	adrenal-gland_ENCFF299FYG	5.422237166666666	0.0	423.25483333333335
H3K27ac	chr7	5524279	5524778	0.0	3	ENCODE	adrenal-gland_ENCFF299FYG	5.422237166666666	0.0	423.25483333333335
H3K27ac	chr7	5524779	5525278	0.0	3	ENCODE	adrenal-gland_ENCFF299FYG	5.422237166666666	0.0	423.25483333333335
H3K27ac	chr7	5525279	5525778	0.0	3	ENCODE	adrenal-gland_ENCFF299FYG	5.422237166666666	0.0	423.25483333333335
H3K27ac	chr7	5525779	5526278	0.0	3	ENCODE	adrenal-gland_ENCFF299FYG	5.422237166666666	0.0	423.25483333333335
H3K27ac	chr7	5526279	5526778	0.0	3	ENCODE	adrenal-gland_ENCFF299FYG	5.422237166666666	0.0	423.25483333333335
H3K27ac	chr7	5526779	5527278	0.0	3	ENCODE	adrenal-gland_ENCFF299FYG	5.422237166666666	0.0	423.25483333333335
H3K27ac	chr7	5527279	5527778	0.0	3	ENCODE	adrenal-gland_ENCFF299FYG	5.422237166666666	0.0	423.25483333333335
H3K27ac	chr7	5527779	5528278	0.0	3	ENCODE	adrenal-gland_ENCFF299FYG	5.422237166666666	0.0	423.25483333333335
H3K27ac	chr7	5528279	5528778	0.0	3	ENCODE	adrenal-gland_ENCFF299FYG	5.422237166666666	0.0	423.25483333333335
H3K27ac	chr7	5528779	5529278	0.0	3	ENCODE	adrenal-gland_ENCFF299FYG	5.422237166666666	0.0	423.25483333333335
H3K27ac	chr7	5529279	5529778	0.0	3	ENCODE	adrenal-gland_ENCFF299FYG	5.422237166666666	0.0	423.25483333333335
H3K27ac	chr7	5529779	5530278	0.0	3	ENCODE	adrenal-gland_ENCFF299FYG	5.422237166666666	0.0	423.25483333333335
H3K27ac	chr7	5530279	5530778	0.0	3	ENCODE	adrenal-gland_ENCFF299FYG	5.422237166666666	0.0	423.25483333333335
H3K27ac	chr7	5530779	5531278	0.0	3	ENCODE	adrenal-gland_ENCFF299FYG	5.422237166666666	0.0	423.25483333333335
H3K27ac	chr7	5531279	5531778	0.0	3	ENCODE	adrenal-gland_ENCFF299FYG	5.422237166666666	0.0	423.25483333333335
H3K27ac	chr7	5531779	5532278	0.0	3	ENCODE	adrenal-gland_ENCFF299FYG	5.422237166666666	0.0	423.25483333333335
H3K27ac	chr7	5532279	5532778	0.0	3	ENCODE	adrenal-gland_ENCFF299FYG	5.422237166666666	0.0	423.25483333333335
H3K27ac	chr7	5532779	5533278	0.0	3	ENCODE	adrenal-gland_ENCFF299FYG	5.422237166666666	0.0	423.25483333333335
H3K27ac	chr7	5533279	5533778	0.0	3	ENCODE	adrenal-gland_ENCFF299FYG	5.422237166666666	0.0	423.25483333333335
H3K27ac	chr7	5533779	5534278	0.0	3	ENCODE	adrenal-gland_ENCFF299FYG	5.422237166666666	0.0	423.25483333333335
H3K27ac	chr7	5534279	5534778	0.0	3	ENCODE	adrenal-gland_ENCFF299FYG	5.422237166666666	0.0	423.25483333333335
H3K27ac	chr7	5534779	5535278	0.0	3	ENCODE	adrenal-gland_ENCFF299FYG	5.422237166666666	0.0	423.25483333333335
H3K27ac	chr7	5535279	5535778	0.0	3	ENCODE	adrenal-gland_ENCFF299FYG	5.422237166666666	0.0	423.25483333333335
H3K27ac	chr7	5535779	5536278	0.0	3	ENCODE	adrenal-gland_ENCFF299FYG	5.422237166666666	0.0	423.25483333333335
H3K27ac	chr7	5536279	5536778	0.0	3	ENCODE	adrenal-gland_ENCFF299FYG	5.422237166666666	0.0	423.25483333333335
H3K27ac	chr7	5536779	5537278	5.3293300000000015	3	ENCODE	adrenal-gland_ENCFF299FYG	5.422237166666666	0.0	423.25483333333335
H3K27ac	chr7	5537279	5537778	0.0	3	ENCODE	adrenal-gland_ENCFF299FYG	5.422237166666666	0.0	423.25483333333335
H3K27ac	chr7	5537779	5538278	0.0	3	ENCODE	adrenal-gland_ENCFF299FYG	5.422237166666666	0.0	423.25483333333335
H3K27ac	chr7	5538279	5538778	0.0	3	ENCODE	adrenal-gland_ENCFF299FYG	5.422237166666666	0.0	423.25483333333335
H3K27ac	chr7	5538779	5539278	0.0	3	ENCODE	adrenal-gland_ENCFF299FYG	5.422237166666666	0.0	423.25483333333335
H3K27ac	chr7	5539279	5539778	0.0	3	ENCODE	adrenal-gland_ENCFF299FYG	5.422237166666666	0.0	423.25483333333335
H3K27ac	chr7	5539779	5540278	0.0	3	ENCODE	adrenal-gland_ENCFF299FYG	5.422237166666666	0.0	423.25483333333335
H3K27ac	chr7	5540279	5540778	0.0	3	ENCODE	adrenal-gland_ENCFF299FYG	5.422237166666666	0.0	423.25483333333335
H3K27ac	chr7	5540779	5541278	0.0	3	ENCODE	adrenal-gland_ENCFF299FYG	5.422237166666666	0.0	423.25483333333335
H3K27ac	chr7	5541279	5541778	0.0	3	ENCODE	adrenal-gland_ENCFF299FYG	5.422237166666666	0.0	423.25483333333335
H3K27ac	chr7	5541779	5542278	0.0	3	ENCODE	adrenal-gland_ENCFF299FYG	5.422237166666666	0.0	423.25483333333335
H3K27ac	chr7	5542279	5542778	0.0	3	ENCODE	adrenal-gland_ENCFF299FYG	5.422237166666666	0.0	423.25483333333335
H3K27ac	chr7	5542779	5543278	0.0	3	ENCODE	adrenal-gland_ENCFF299FYG	5.422237166666666	0.0	423.25483333333335
H3K27ac	chr7	5543279	5543778	0.0	3	ENCODE	adrenal-gland_ENCFF299FYG	5.422237166666666	0.0	423.25483333333335
H3K27ac	chr7	5543779	5544278	0.0	3	ENCODE	adrenal-gland_ENCFF299FYG	5.422237166666666	0.0	423.25483333333335
H3K27ac	chr7	5544279	5544778	0.0	3	ENCODE	adrenal-gland_ENCFF299FYG	5.422237166666666	0.0	423.25483333333335
H3K27ac	chr7	5544779	5545278	0.0	3	ENCODE	adrenal-gland_ENCFF299FYG	5.422237166666666	0.0	423.25483333333335
H3K27ac	chr7	5545279	5545778	0.0	3	ENCODE	adrenal-gland_ENCFF299FYG	5.422237166666666	0.0	423.25483333333335
H3K27ac	chr7	5545779	5546278	0.0	3	ENCODE	adrenal-gland_ENCFF299FYG	5.422237166666666	0.0	423.25483333333335
H3K27ac	chr7	5546279	5546778	0.0	3	ENCODE	adrenal-gland_ENCFF299FYG	5.422237166666666	0.0	423.25483333333335
H3K27ac	chr7	5546779	5547278	2.8565	3	ENCODE	adrenal-gland_ENCFF299FYG	5.422237166666666	0.0	423.25483333333335
H3K27ac	chr7	5547279	5547778	0.0	3	ENCODE	adrenal-gland_ENCFF299FYG	5.422237166666666	0.0	423.25483333333335
H3K27ac	chr7	5547779	5548278	0.0	3	ENCODE	adrenal-gland_ENCFF299FYG	5.422237166666666	0.0	423.25483333333335
H3K27ac	chr7	5548279	5548778	0.0	3	ENCODE	adrenal-gland_ENCFF299FYG	5.422237166666666	0.0	423.25483333333335
H3K27ac	chr7	5548779	5549278	0.0	3	ENCODE	adrenal-gland_ENCFF299FYG	5.422237166666666	0.0	423.25483333333335
H3K27ac	chr7	5549279	5549778	0.0	3	ENCODE	adrenal-gland_ENCFF299FYG	5.422237166666666	0.0	423.25483333333335
H3K27ac	chr7	5549779	5550278	0.0	3	ENCODE	adrenal-gland_ENCFF299FYG	5.422237166666666	0.0	423.25483333333335
H3K27ac	chr7	5550279	5550778	0.0	3	ENCODE	adrenal-gland_ENCFF299FYG	5.422237166666666	0.0	423.25483333333335
H3K27ac	chr7	5550779	5551278	0.0	3	ENCODE	adrenal-gland_ENCFF299FYG	5.422237166666666	0.0	423.25483333333335
H3K27ac	chr7	5551279	5551778	0.0	3	ENCODE	adrenal-gland_ENCFF299FYG	5.422237166666666	0.0	423.25483333333335
H3K27ac	chr7	5551779	5552278	0.0	3	ENCODE	adrenal-gland_ENCFF299FYG	5.422237166666666	0.0	423.25483333333335
H3K27ac	chr7	5552279	5552778	0.0	3	ENCODE	adrenal-gland_ENCFF299FYG	5.422237166666666	0.0	423.25483333333335
H3K27ac	chr7	5552779	5553278	0.0	3	ENCODE	adrenal-gland_ENCFF299FYG	5.422237166666666	0.0	423.25483333333335
H3K27ac	chr7	5553279	5553778	38.19355	3	ENCODE	adrenal-gland_ENCFF299FYG	5.422237166666666	0.0	423.25483333333335
H3K27ac	chr7	5553779	5554278	0.0	3	ENCODE	adrenal-gland_ENCFF299FYG	5.422237166666666	0.0	423.25483333333335
H3K27ac	chr7	5554279	5554778	0.0	3	ENCODE	adrenal-gland_ENCFF299FYG	5.422237166666666	0.0	423.25483333333335
H3K27ac	chr7	5554779	5555278	0.0	3	ENCODE	adrenal-gland_ENCFF299FYG	5.422237166666666	0.0	423.25483333333335
H3K27ac	chr7	5555279	5555778	0.0	3	ENCODE	adrenal-gland_ENCFF299FYG	5.422237166666666	0.0	423.25483333333335
H3K27ac	chr7	5555779	5556278	0.0	3	ENCODE	adrenal-gland_ENCFF299FYG	5.422237166666666	0.0	423.25483333333335
H3K27ac	chr7	5556279	5556778	0.0	3	ENCODE	adrenal-gland_ENCFF299FYG	5.422237166666666	0.0	423.25483333333335
H3K27ac	chr7	5556779	5557278	0.0	3	ENCODE	adrenal-gland_ENCFF299FYG	5.422237166666666	0.0	423.25483333333335
H3K27ac	chr7	5557279	5557778	0.0	3	ENCODE	adrenal-gland_ENCFF299FYG	5.422237166666666	0.0	423.25483333333335
H3K27ac	chr7	5557779	5558278	0.0	3	ENCODE	adrenal-gland_ENCFF299FYG	5.422237166666666	0.0	423.25483333333335
H3K27ac	chr7	5558279	5558778	0.0	3	ENCODE	adrenal-gland_ENCFF299FYG	5.422237166666666	0.0	423.25483333333335
H3K27ac	chr7	5558779	5559278	0.0	3	ENCODE	adrenal-gland_ENCFF299FYG	5.422237166666666	0.0	423.25483333333335
H3K27ac	chr7	5559279	5559778	0.0	3	ENCODE	adrenal-gland_ENCFF299FYG	5.422237166666666	0.0	423.25483333333335
H3K27ac	chr7	5559779	5560278	0.0	3	ENCODE	adrenal-gland_ENCFF299FYG	5.422237166666666	0.0	423.25483333333335
H3K27ac	chr7	5560279	5560778	0.0	3	ENCODE	adrenal-gland_ENCFF299FYG	5.422237166666666	0.0	423.25483333333335
H3K27ac	chr7	5560779	5561278	0.0	3	ENCODE	adrenal-gland_ENCFF299FYG	5.422237166666666	0.0	423.25483333333335
H3K27ac	chr7	5561279	5561778	0.0	3	ENCODE	adrenal-gland_ENCFF299FYG	5.422237166666666	0.0	423.25483333333335
H3K27ac	chr7	5561779	5562278	0.0	3	ENCODE	adrenal-gland_ENCFF299FYG	5.422237166666666	0.0	423.25483333333335
H3K27ac	chr7	5562279	5562778	0.0	3	ENCODE	adrenal-gland_ENCFF299FYG	5.422237166666666	0.0	423.25483333333335
H3K27ac	chr7	5562779	5563278	0.0	3	ENCODE	adrenal-gland_ENCFF299FYG	5.422237166666666	0.0	423.25483333333335
H3K27ac	chr7	5563279	5563778	0.0	3	ENCODE	adrenal-gland_ENCFF299FYG	5.422237166666666	0.0	423.25483333333335
H3K27ac	chr7	5563779	5564278	0.0	3	ENCODE	adrenal-gland_ENCFF299FYG	5.422237166666666	0.0	423.25483333333335
H3K27ac	chr7	5564279	5564778	0.0	3	ENCODE	adrenal-gland_ENCFF299FYG	5.422237166666666	0.0	423.25483333333335
H3K27ac	chr7	5564779	5565278	3.10878	3	ENCODE	adrenal-gland_ENCFF299FYG	5.422237166666666	0.0	423.25483333333335
H3K27ac	chr7	5565279	5565778	0.0	3	ENCODE	adrenal-gland_ENCFF299FYG	5.422237166666666	0.0	423.25483333333335
H3K27ac	chr7	5565779	5566278	0.0	3	ENCODE	adrenal-gland_ENCFF299FYG	5.422237166666666	0.0	423.25483333333335
H3K27ac	chr7	5566279	5566778	7.008889999999999	3	ENCODE	adrenal-gland_ENCFF299FYG	5.422237166666666	0.0	423.25483333333335
H3K27ac	chr7	5566779	5567278	0.0	3	ENCODE	adrenal-gland_ENCFF299FYG	5.422237166666666	0.0	423.25483333333335
H3K27ac	chr7	5567279	5567778	0.0	3	ENCODE	adrenal-gland_ENCFF299FYG	5.422237166666666	0.0	423.25483333333335
H3K27ac	chr7	5567779	5568278	0.0	3	ENCODE	adrenal-gland_ENCFF299FYG	5.422237166666666	0.0	423.25483333333335
H3K27ac	chr7	5568279	5568778	8.94921	3	ENCODE	adrenal-gland_ENCFF299FYG	5.422237166666666	0.0	423.25483333333335
H3K27ac	chr7	5568779	5569278	0.0	3	ENCODE	adrenal-gland_ENCFF299FYG	5.422237166666666	0.0	423.25483333333335
H3K27ac	chr7	5569279	5569778	0.0	3	ENCODE	adrenal-gland_ENCFF299FYG	5.422237166666666	0.0	423.25483333333335
H3K27ac	chr7	5569779	5570278	12.87922	3	ENCODE	adrenal-gland_ENCFF299FYG	5.422237166666666	0.0	423.25483333333335
H3K27ac	chr7	5570279	5570778	0.0	3	ENCODE	adrenal-gland_ENCFF299FYG	5.422237166666666	0.0	423.25483333333335
H3K27ac	chr7	5570779	5571278	0.0	3	ENCODE	adrenal-gland_ENCFF299FYG	5.422237166666666	0.0	423.25483333333335
H3K27ac	chr7	5571279	5571778	16.68143	3	ENCODE	adrenal-gland_ENCFF299FYG	5.422237166666666	0.0	423.25483333333335
H3K27ac	chr7	5571779	5572278	0.0	3	ENCODE	adrenal-gland_ENCFF299FYG	5.422237166666666	0.0	423.25483333333335
H3K27ac	chr7	5572279	5572778	0.0	3	ENCODE	adrenal-gland_ENCFF299FYG	5.422237166666666	0.0	423.25483333333335
H3K27ac	chr7	5572779	5573278	18.69036	3	ENCODE	adrenal-gland_ENCFF299FYG	5.422237166666666	0.0	423.25483333333335
H3K27ac	chr7	5573279	5573778	0.0	3	ENCODE	adrenal-gland_ENCFF299FYG	5.422237166666666	0.0	423.25483333333335
H3K27ac	chr7	5573779	5574278	0.0	3	ENCODE	adrenal-gland_ENCFF299FYG	5.422237166666666	0.0	423.25483333333335
H3K27ac	chr7	5574279	5574778	7.549889999999999	3	ENCODE	adrenal-gland_ENCFF299FYG	5.422237166666666	0.0	423.25483333333335
H3K27ac	chr7	5574779	5575278	0.0	3	ENCODE	adrenal-gland_ENCFF299FYG	5.422237166666666	0.0	423.25483333333335
H3K27ac	chr7	5575279	5575778	0.0	3	ENCODE	adrenal-gland_ENCFF299FYG	5.422237166666666	0.0	423.25483333333335
H3K27ac	chr7	5575779	5576278	0.0	3	ENCODE	adrenal-gland_ENCFF299FYG	5.422237166666666	0.0	423.25483333333335
H3K27ac	chr7	5576279	5576778	0.0	3	ENCODE	adrenal-gland_ENCFF299FYG	5.422237166666666	0.0	423.25483333333335
H3K27ac	chr7	5576779	5577278	0.0	3	ENCODE	adrenal-gland_ENCFF299FYG	5.422237166666666	0.0	423.25483333333335
H3K27ac	chr7	5577279	5577778	0.0	3	ENCODE	adrenal-gland_ENCFF299FYG	5.422237166666666	0.0	423.25483333333335
H3K27ac	chr7	5577779	5578278	0.0	3	ENCODE	adrenal-gland_ENCFF299FYG	5.422237166666666	0.0	423.25483333333335
H3K27ac	chr7	5578279	5578778	0.0	3	ENCODE	adrenal-gland_ENCFF299FYG	5.422237166666666	0.0	423.25483333333335
H3K27ac	chr7	5578779	5579278	0.0	3	ENCODE	adrenal-gland_ENCFF299FYG	5.422237166666666	0.0	423.25483333333335
H3K27ac	chr7	5579279	5579778	0.0	3	ENCODE	adrenal-gland_ENCFF299FYG	5.422237166666666	0.0	423.25483333333335
H3K27ac	chr7	5579779	5580278	0.0	3	ENCODE	adrenal-gland_ENCFF299FYG	5.422237166666666	0.0	423.25483333333335
H3K27ac	chr7	5580279	5580778	0.0	3	ENCODE	adrenal-gland_ENCFF299FYG	5.422237166666666	0.0	423.25483333333335
H3K27ac	chr7	5580779	5581278	0.0	3	ENCODE	adrenal-gland_ENCFF299FYG	5.422237166666666	0.0	423.25483333333335
H3K27ac	chr7	5581279	5581778	0.0	3	ENCODE	adrenal-gland_ENCFF299FYG	5.422237166666666	0.0	423.25483333333335
H3K27ac	chr7	5581779	5582278	0.0	3	ENCODE	adrenal-gland_ENCFF299FYG	5.422237166666666	0.0	423.25483333333335
H3K27ac	chr7	5582279	5582778	3.55289	3	ENCODE	adrenal-gland_ENCFF299FYG	5.422237166666666	0.0	423.25483333333335
H3K27ac	chr7	5582779	5583278	0.0	3	ENCODE	adrenal-gland_ENCFF299FYG	5.422237166666666	0.0	423.25483333333335
H3K27ac	chr7	5583279	5583778	0.0	3	ENCODE	adrenal-gland_ENCFF299FYG	5.422237166666666	0.0	423.25483333333335
H3K27ac	chr7	5583779	5584278	0.0	3	ENCODE	adrenal-gland_ENCFF299FYG	5.422237166666666	0.0	423.25483333333335
H3K27ac	chr7	5584279	5584778	0.0	3	ENCODE	adrenal-gland_ENCFF299FYG	5.422237166666666	0.0	423.25483333333335
H3K27ac	chr7	5584779	5585278	0.0	3	ENCODE	adrenal-gland_ENCFF299FYG	5.422237166666666	0.0	423.25483333333335
H3K27ac	chr7	5585279	5585778	0.0	3	ENCODE	adrenal-gland_ENCFF299FYG	5.422237166666666	0.0	423.25483333333335
H3K27ac	chr7	5585779	5586278	0.0	3	ENCODE	adrenal-gland_ENCFF299FYG	5.422237166666666	0.0	423.25483333333335
H3K27ac	chr7	5586279	5586778	0.0	3	ENCODE	adrenal-gland_ENCFF299FYG	5.422237166666666	0.0	423.25483333333335
H3K27ac	chr7	5586779	5587278	0.0	3	ENCODE	adrenal-gland_ENCFF299FYG	5.422237166666666	0.0	423.25483333333335
H3K27ac	chr7	5587279	5587778	0.0	3	ENCODE	adrenal-gland_ENCFF299FYG	5.422237166666666	0.0	423.25483333333335
H3K27ac	chr7	5587779	5588278	0.0	3	ENCODE	adrenal-gland_ENCFF299FYG	5.422237166666666	0.0	423.25483333333335
H3K27ac	chr7	5588279	5588778	0.0	3	ENCODE	adrenal-gland_ENCFF299FYG	5.422237166666666	0.0	423.25483333333335
H3K27ac	chr7	5588779	5589278	5.3293300000000015	3	ENCODE	adrenal-gland_ENCFF299FYG	5.422237166666666	0.0	423.25483333333335
H3K27ac	chr7	5589279	5589778	0.0	3	ENCODE	adrenal-gland_ENCFF299FYG	5.422237166666666	0.0	423.25483333333335
H3K27ac	chr7	5589779	5590278	0.0	3	ENCODE	adrenal-gland_ENCFF299FYG	5.422237166666666	0.0	423.25483333333335
H3K27ac	chr7	5590279	5590778	0.0	3	ENCODE	adrenal-gland_ENCFF299FYG	5.422237166666666	0.0	423.25483333333335
H3K27ac	chr7	5590779	5591278	0.0	3	ENCODE	adrenal-gland_ENCFF299FYG	5.422237166666666	0.0	423.25483333333335
H3K27ac	chr7	5591279	5591778	0.0	3	ENCODE	adrenal-gland_ENCFF299FYG	5.422237166666666	0.0	423.25483333333335
H3K27ac	chr7	5591779	5592278	0.0	3	ENCODE	adrenal-gland_ENCFF299FYG	5.422237166666666	0.0	423.25483333333335
H3K27ac	chr7	5592279	5592778	0.0	3	ENCODE	adrenal-gland_ENCFF299FYG	5.422237166666666	0.0	423.25483333333335
H3K27ac	chr7	5592779	5593278	0.0	3	ENCODE	adrenal-gland_ENCFF299FYG	5.422237166666666	0.0	423.25483333333335
H3K27ac	chr7	5593279	5593778	0.0	3	ENCODE	adrenal-gland_ENCFF299FYG	5.422237166666666	0.0	423.25483333333335
H3K27ac	chr7	5593779	5594278	0.0	3	ENCODE	adrenal-gland_ENCFF299FYG	5.422237166666666	0.0	423.25483333333335
H3K27ac	chr7	5594279	5594778	13.32333	3	ENCODE	adrenal-gland_ENCFF299FYG	5.422237166666666	0.0	423.25483333333335
H3K27ac	chr7	5594779	5595278	0.0	3	ENCODE	adrenal-gland_ENCFF299FYG	5.422237166666666	0.0	423.25483333333335
H3K27ac	chr7	5595279	5595778	0.0	3	ENCODE	adrenal-gland_ENCFF299FYG	5.422237166666666	0.0	423.25483333333335
H3K27ac	chr7	5595779	5596278	26.5246	3	ENCODE	adrenal-gland_ENCFF299FYG	5.422237166666666	0.0	423.25483333333335
H3K27ac	chr7	5596279	5596778	0.0	3	ENCODE	adrenal-gland_ENCFF299FYG	5.422237166666666	0.0	423.25483333333335
H3K27ac	chr7	5596779	5597278	0.0	3	ENCODE	adrenal-gland_ENCFF299FYG	5.422237166666666	0.0	423.25483333333335
H3K27ac	chr7	5597279	5597778	0.0	3	ENCODE	adrenal-gland_ENCFF299FYG	5.422237166666666	0.0	423.25483333333335
H3K27ac	chr7	5597779	5598278	18.20855	3	ENCODE	adrenal-gland_ENCFF299FYG	5.422237166666666	0.0	423.25483333333335
H3K27ac	chr7	5598279	5598778	0.0	3	ENCODE	adrenal-gland_ENCFF299FYG	5.422237166666666	0.0	423.25483333333335
H3K27ac	chr7	5598779	5599278	0.0	3	ENCODE	adrenal-gland_ENCFF299FYG	5.422237166666666	0.0	423.25483333333335
H3K27ac	chr7	5599279	5599778	0.0	3	ENCODE	adrenal-gland_ENCFF299FYG	5.422237166666666	0.0	423.25483333333335
H3K27ac	chr7	5599779	5600278	0.0	3	ENCODE	adrenal-gland_ENCFF299FYG	5.422237166666666	0.0	423.25483333333335
H3K27ac	chr7	5600279	5600778	0.0	3	ENCODE	adrenal-gland_ENCFF299FYG	5.422237166666666	0.0	423.25483333333335
H3K27ac	chr7	5600779	5601278	0.0	3	ENCODE	adrenal-gland_ENCFF299FYG	5.422237166666666	0.0	423.25483333333335
H3K27ac	chr7	5601279	5601778	0.0	3	ENCODE	adrenal-gland_ENCFF299FYG	5.422237166666666	0.0	423.25483333333335
H3K27ac	chr7	5601779	5602278	0.0	3	ENCODE	adrenal-gland_ENCFF299FYG	5.422237166666666	0.0	423.25483333333335
H3K27ac	chr7	5602279	5602778	12.87922	3	ENCODE	adrenal-gland_ENCFF299FYG	5.422237166666666	0.0	423.25483333333335
H3K27ac	chr7	5602779	5603278	0.0	3	ENCODE	adrenal-gland_ENCFF299FYG	5.422237166666666	0.0	423.25483333333335
H3K27ac	chr7	5603279	5603778	0.0	3	ENCODE	adrenal-gland_ENCFF299FYG	5.422237166666666	0.0	423.25483333333335
H3K27ac	chr7	5603779	5604278	0.0	3	ENCODE	adrenal-gland_ENCFF299FYG	5.422237166666666	0.0	423.25483333333335
H3K27ac	chr7	5604279	5604778	0.0	3	ENCODE	adrenal-gland_ENCFF299FYG	5.422237166666666	0.0	423.25483333333335
H3K27ac	chr7	5604779	5605278	0.0	3	ENCODE	adrenal-gland_ENCFF299FYG	5.422237166666666	0.0	423.25483333333335
H3K27ac	chr7	5605279	5605778	0.0	3	ENCODE	adrenal-gland_ENCFF299FYG	5.422237166666666	0.0	423.25483333333335
H3K27ac	chr7	5605779	5606278	0.0	3	ENCODE	adrenal-gland_ENCFF299FYG	5.422237166666666	0.0	423.25483333333335
H3K27ac	chr7	5606279	5606778	0.0	3	ENCODE	adrenal-gland_ENCFF299FYG	5.422237166666666	0.0	423.25483333333335
H3K27ac	chr7	5606779	5607278	0.0	3	ENCODE	adrenal-gland_ENCFF299FYG	5.422237166666666	0.0	423.25483333333335
H3K27ac	chr7	5607279	5607778	2.68476	3	ENCODE	adrenal-gland_ENCFF299FYG	5.422237166666666	0.0	423.25483333333335
H3K27ac	chr7	5607779	5608278	3.10878	3	ENCODE	adrenal-gland_ENCFF299FYG	5.422237166666666	0.0	423.25483333333335
H3K27ac	chr7	5608279	5608778	0.0	3	ENCODE	adrenal-gland_ENCFF299FYG	5.422237166666666	0.0	423.25483333333335
H3K27ac	chr7	5608779	5609278	5.77344	3	ENCODE	adrenal-gland_ENCFF299FYG	5.422237166666666	0.0	423.25483333333335
H3K27ac	chr7	5609279	5609778	0.0	3	ENCODE	adrenal-gland_ENCFF299FYG	5.422237166666666	0.0	423.25483333333335
H3K27ac	chr7	5609779	5610278	6.6195	3	ENCODE	adrenal-gland_ENCFF299FYG	5.422237166666666	0.0	423.25483333333335
H3K27ac	chr7	5610279	5610778	0.0	3	ENCODE	adrenal-gland_ENCFF299FYG	5.422237166666666	0.0	423.25483333333335
H3K27ac	chr7	5610779	5611278	0.0	3	ENCODE	adrenal-gland_ENCFF299FYG	5.422237166666666	0.0	423.25483333333335
H3K27ac	chr7	5611279	5611778	0.0	3	ENCODE	adrenal-gland_ENCFF299FYG	5.422237166666666	0.0	423.25483333333335
H3K27ac	chr7	5611779	5612278	0.0	3	ENCODE	adrenal-gland_ENCFF299FYG	5.422237166666666	0.0	423.25483333333335
H3K27ac	chr7	5612279	5612778	0.0	3	ENCODE	adrenal-gland_ENCFF299FYG	5.422237166666666	0.0	423.25483333333335
H3K27ac	chr7	5612779	5613278	0.0	3	ENCODE	adrenal-gland_ENCFF299FYG	5.422237166666666	0.0	423.25483333333335
H3K27ac	chr7	5613279	5613778	0.0	3	ENCODE	adrenal-gland_ENCFF299FYG	5.422237166666666	0.0	423.25483333333335
H3K27ac	chr7	5613779	5614278	0.0	3	ENCODE	adrenal-gland_ENCFF299FYG	5.422237166666666	0.0	423.25483333333335
H3K27ac	chr7	5614279	5614778	13.23901	3	ENCODE	adrenal-gland_ENCFF299FYG	5.422237166666666	0.0	423.25483333333335
H3K27ac	chr7	5614779	5615278	0.0	3	ENCODE	adrenal-gland_ENCFF299FYG	5.422237166666666	0.0	423.25483333333335
H3K27ac	chr7	5615279	5615778	0.0	3	ENCODE	adrenal-gland_ENCFF299FYG	5.422237166666666	0.0	423.25483333333335
H3K27ac	chr7	5615779	5616278	0.0	3	ENCODE	adrenal-gland_ENCFF299FYG	5.422237166666666	0.0	423.25483333333335
H3K27ac	chr7	5616279	5616778	0.0	3	ENCODE	adrenal-gland_ENCFF299FYG	5.422237166666666	0.0	423.25483333333335
H3K27ac	chr7	5616779	5617278	0.0	3	ENCODE	adrenal-gland_ENCFF299FYG	5.422237166666666	0.0	423.25483333333335
H3K27ac	chr7	5617279	5617778	0.0	3	ENCODE	adrenal-gland_ENCFF299FYG	5.422237166666666	0.0	423.25483333333335
H3K27ac	chr7	5617779	5618278	0.0	3	ENCODE	adrenal-gland_ENCFF299FYG	5.422237166666666	0.0	423.25483333333335
H3K27ac	chr7	5618279	5618778	9.7937	3	ENCODE	adrenal-gland_ENCFF299FYG	5.422237166666666	0.0	423.25483333333335
H3K27ac	chr7	5618779	5619278	0.0	3	ENCODE	adrenal-gland_ENCFF299FYG	5.422237166666666	0.0	423.25483333333335
H3K27ac	chr7	5619279	5619778	0.0	3	ENCODE	adrenal-gland_ENCFF299FYG	5.422237166666666	0.0	423.25483333333335
H3K27ac	chr7	5619779	5620278	0.0	3	ENCODE	adrenal-gland_ENCFF299FYG	5.422237166666666	0.0	423.25483333333335
[truncated: 554,714 more rows]
