# Supplementary material for: ciRS-7 exonic sequence is embedded in a long non-coding RNA locus
Source: PLoS Genet. 2017 Dec 13;13(12):e1007114. doi: 10.1371/journal.pgen.1007114 (PMC5745005; doi:10.1371/journal.pgen.1007114)
Supplement: S4 File — (ZIP) [file pgen.1007114.s020.zip › rna_expression_toupload.csv]

cell_type	ciRS-7_minus	ciRS-7_plus	NM_001101
H1-hESC	0.3921322	0.0	298.6224
HepG2	0.006073925000000001	0.0	259.11425
IMR-90	0.5313555	0.0	874.3270000000001
K562	0.0	0.00656417125	183.72875
Karpas-422	0.0	0.0	340.7365
MCF-7	0.5784830000000001	0.00638255	388.043
PC-3	1.2892099999999995	0.0	280.2285
Peyer's-patch	1.4310152499999995	0.0	159.8212
adrenal-gland	5.422237166666666	0.0	423.25483333333335
ascending-aorta	38.695	0.0	958.3960000000001
bipolar-spindle-neuron	5.22532	0.0	1168.097
body-of-pancreas	2.27955	0.0	60.233000000000004
breast-epithelium	28.557463333333335	0.0180452	62.0977
cardiac-muscle-cell	4.689075	0.0	352.8275000000001
esophagus-muscularis-mucosa	2.04986625	0.0031477275	701.6104999999999
esophagus-squamous-epithelium	1.5269885	0.0008739425	532.5275
fibroblast-of-lung	0.13987950000000002	0.0	69.8714
gastrocnemius-medialis	2.582662	0.0	72.16634
heart-left-ventricle	10.286685	0.0	127.7595
hepatocyte	145.5245	0.15441649999999998	474.4975
induced-pluripotent-stem-cell	4.7007	0.0	1248.0500000000004
lung	17.015791	0.0	290.88949999999994
mammary-epithelial-cell	0.00374897	0.0	397.911
neural-progenitor-cell	6.5078749999999985	0.0	542.014
ovary	2.26601	0.0020926	110.8989
sigmoid-colon	5.8695425000000006	0.0	442.027
skeletal-muscle-tissue	0.3236545	0.0	16.84745
smooth-muscle-cell	385.7265	0.15173699999999998	1248.13
spinal-cord	5.113355	0.0	89.3731
spleen	7.222907500000002	0.010197	728.93775
stomach	2.0541513166666667	0.0	94.3266833333333
thoracic-aorta	49.143	0.040654	969.3916666666668
thyroid-gland	12.0940386	0.00574295	203.68861
tibial-nerve	22.450975	0.002465495	101.51125
