# Supplementary material for: ciRS-7 exonic sequence is embedded in a long non-coding RNA locus
Source: PLoS Genet. 2017 Dec 13;13(12):e1007114. doi: 10.1371/journal.pgen.1007114 (PMC5745005; doi:10.1371/journal.pgen.1007114)
Supplement: S6 File — (XLSX) [file pgen.1007114.s022.xlsx]

## Sheet: Sheet1
ENCODE Accession	Organism	Sample	Description	Notes
ENCSR000CAK	Mouse	Cerebellum	H3K4me3
ENCSR000CBQ	Mouse	Cerebellum	POLR2A
ENCSR000CDC	Mouse	Cerebellum	H3K27ac
ENCSR749BAG	Mouse	Hindbrain	total RNA-seq
ENCSR124VOE	Human	Neuron	H3K27ac
ENCSR000FCH	Human	HEK293	H3K27ac
ENCSR000AOC	Human	HeLa-S3	H3K27ac
ENCSR608VNA	Human	Neuron	H3K4me3
ENCSR000DTU	Human	HEK293	H3K4me3
ENCSR000AOF	Human	HeLa-S3	H3K4me3
ENCSR814TSD	Human	Neuron	H3K4me1
ENCSR000APW	Human	HeLa-S3	H3K4me3
ENCSR654VRX	Human	Neuron	H3K27me3
ENCSR000APB	Human	HeLa-S3	H3K27me3
ENCSR000BTW	Human	Neuron	POLR2AphosphoS5	Converted to hg38 coordinates
ENCSR000ECT	Human	HeLa-S3	POLR2AphosphoS5	Converted to hg38 coordinates
